# Supplementary material for: Do NIR spectra collected from laboratory-reared mosquitoes differ from those collected from wild mosquitoes?
Source: PLoS One. 2018 May 31;13(5):e0198245. doi: 10.1371/journal.pone.0198245 (PMC5978888; doi:10.1371/journal.pone.0198245)
Supplement: S1 Appendix — Column header, wavelengths in ‘nm’. (XLSX) [file pone.0198245.s001.xlsx]

## Sheet: out_0_spectra_wild.csv
Source	Parity/Age in days	350	351	352	353	354	355	356	357	358	359	360	361	362	363	364	365	366	367	368	369	370	371	372	373	374	375	376	377	378	379	380	381	382	383	384	385	386	387	388	389	390	391	392	393	394	395	396	397
Wild	Nulliparous	0.754432	0.923713	0.950631	0.831942	0.817044	0.869755	0.851711	0.757126	0.73158	0.839037	0.825404	0.806609	0.839367	0.911394	0.884862	0.829933	0.855771	0.841217	0.832882	0.853773	0.819318	0.795739	0.795466	0.799057	0.812371	0.8339	0.856136	0.849928	0.842387	0.847795	0.855933	0.845397	0.826853	0.82612	0.823422	0.821417	0.82426	0.827453	0.825902	0.820368	0.818399	0.823348	0.8303	0.831146	0.827723	0.829667	0.839426	0.835759
Wild	Nulliparous	0.81763	0.872882	0.83153	0.881525	0.825153	0.71889	0.669176	0.684763	0.713186	0.704679	0.685098	0.690831	0.715447	0.692968	0.71334	0.764756	0.790951	0.744221	0.716147	0.738515	0.701254	0.686352	0.706757	0.731576	0.720395	0.708057	0.731443	0.723591	0.709347	0.708762	0.731324	0.722245	0.693338	0.689384	0.697924	0.70187	0.693775	0.712903	0.719871	0.705093	0.701886	0.709909	0.718782	0.713697	0.701091	0.699181	0.712532	0.702984
Wild	Nulliparous	0.762141	0.74445	0.758264	0.802253	0.812981	0.802106	0.821527	0.795326	0.761492	0.751319	0.754912	0.770574	0.791421	0.797222	0.792978	0.779844	0.760221	0.742192	0.72985	0.73058	0.778155	0.769936	0.729258	0.777449	0.779104	0.755373	0.759388	0.761739	0.750194	0.732297	0.749876	0.755586	0.747103	0.746563	0.748712	0.752778	0.756847	0.752178	0.747869	0.749249	0.758245	0.75864	0.754471	0.757342	0.768097	0.771065	0.759982	0.761671
Wild	Nulliparous	10	1.18376	1.23063	1.29086	1.21028	1.17576	1.63155	1.32281	1.11091	1.24868	1.47408	1.42589	1.22731	1.36374	1.31414	1.19041	1.2203	1.27186	1.21412	1.08249	1.12957	1.18642	1.20882	1.27717	1.27981	1.25749	1.27674	1.26801	1.24655	1.22626	1.20692	1.21971	1.23637	1.19777	1.15807	1.15657	1.20441	1.20984	1.20128	1.20658	1.25886	1.22169	1.16754	1.20821	1.21352	1.2052	1.21345	1.22693
Wild	Nulliparous	0.924877	0.870562	0.987591	0.942783	0.938734	0.98844	1.0119	0.949069	0.883543	0.862667	0.894968	0.929899	0.950561	0.988453	0.986082	0.962824	0.956717	0.896399	0.860704	0.882582	0.91587	0.895841	0.854932	0.891428	0.891627	0.879269	0.898456	0.876238	0.866622	0.885571	0.873558	0.872581	0.88433	0.890719	0.889213	0.884484	0.882602	0.89017	0.890326	0.881793	0.885258	0.883625	0.880436	0.885527	0.893998	0.892111	0.878069	0.885618
Wild	Nulliparous	0.955158	0.931982	1.22101	1.02202	0.942131	1.02847	1.30027	1.25637	1.05654	0.952678	1.02872	1.07005	1.03614	1.20787	1.20748	1.11082	1.14589	1.05471	1.00704	1.07017	1.1102	1.08211	1.04636	1.13718	1.11083	1.04977	1.07032	1.0475	1.04746	1.09424	1.1193	1.11205	1.08467	1.06096	1.0544	1.06498	1.08741	1.10839	1.12325	1.1246	1.09997	1.07287	1.06283	1.08464	1.11294	1.11559	1.08919	1.10833
Wild	Nulliparous	0.93187	1.02906	1.17968	1.10375	1.01728	0.985854	1.00784	0.954814	0.869039	0.806107	0.871371	0.915323	0.890673	0.922709	0.951842	0.964699	0.958131	0.899045	0.852752	0.849063	0.873931	0.883332	0.888089	0.954701	0.942067	0.906426	0.926333	0.903433	0.880952	0.885509	0.924283	0.916958	0.883097	0.889746	0.878043	0.872844	0.895978	0.908201	0.905034	0.896241	0.910006	0.906076	0.890977	0.887111	0.892598	0.895075	0.887744	0.882936
Wild	Nulliparous	1.40649	0.988869	1.02183	1.07335	1.04655	1.01742	1.14282	1.07698	0.998017	1.02829	1.02508	0.957413	0.903463	1.0863	1.13159	1.0214	0.966924	0.978796	0.994735	0.9764	0.972923	0.946794	0.92673	0.99418	1.02129	1.00748	0.999566	1.00043	1.00322	0.99637	0.950684	0.971244	1.02948	1.01327	0.980983	0.970128	0.993643	1.00421	0.995371	0.979469	0.990403	0.986967	0.978417	0.989685	1.00689	0.999779	0.967012	0.985091
Wild	Nulliparous	0.68585	0.644591	0.660999	0.69972	0.747553	0.790853	0.816724	0.725492	0.652488	0.652189	0.664151	0.682733	0.703588	0.716405	0.699816	0.680062	0.690448	0.672197	0.646127	0.634825	0.659006	0.667209	0.66482	0.709916	0.702592	0.675545	0.682106	0.689403	0.67746	0.655311	0.682484	0.691041	0.676243	0.669615	0.679729	0.687441	0.678462	0.682133	0.680018	0.671449	0.682433	0.684144	0.676952	0.67254	0.678857	0.681146	0.671863	0.671772
Wild	Nulliparous	1.20584	1.10434	0.940163	0.952614	0.966775	0.94619	0.918289	0.858559	0.866881	0.993974	0.969369	0.946069	0.974197	0.963737	0.983685	0.991689	0.929141	0.923631	0.95952	1.00637	1.01186	0.978223	0.94234	0.952608	0.962305	0.971781	0.988566	0.97822	0.959499	0.948122	0.94752	0.97379	1.00181	0.97914	0.963477	0.968003	0.988271	0.978935	0.969682	0.970567	0.963307	0.967963	0.978881	0.981974	0.994769	1.00116	0.991761	0.990175
Wild	Nulliparous	2.59078	1.64231	1.20343	1.34885	1.54535	1.58534	1.65618	1.27913	1.13594	1.26316	1.23927	1.25457	1.37331	1.41363	1.37477	1.33907	1.37391	1.28455	1.24497	1.32721	1.37942	1.26836	1.16002	1.28989	1.30734	1.26523	1.32437	1.3634	1.34361	1.28664	1.26972	1.25913	1.25757	1.28056	1.25873	1.24821	1.29465	1.32808	1.31304	1.26553	1.24485	1.26436	1.30552	1.32776	1.32392	1.30296	1.27928	1.26936
Wild	Nulliparous	0.882562	0.713182	0.714904	0.778124	0.896053	0.983483	0.905172	0.74306	0.702504	0.835424	0.812601	0.773028	0.776969	0.778493	0.800743	0.823013	0.810396	0.771296	0.762053	0.802011	0.813711	0.803012	0.782683	0.765863	0.758695	0.769362	0.798811	0.804921	0.781449	0.749834	0.765354	0.777628	0.778606	0.782747	0.765567	0.753298	0.766559	0.78217	0.787435	0.779197	0.763571	0.763429	0.7736	0.778334	0.781759	0.778228	0.76802	0.769577
Wild	Nulliparous	1.1216	1.02023	1.36959	1.12437	1.1005	1.28149	1.33148	1.1203	1.02277	1.12611	1.17677	1.24939	1.3447	1.22736	1.15457	1.16347	1.2509	1.20479	1.15168	1.17763	1.24862	1.24564	1.19643	1.24679	1.2597	1.25052	1.26778	1.26244	1.22798	1.19245	1.23319	1.27863	1.28008	1.2193	1.21569	1.23402	1.23046	1.22751	1.23982	1.26014	1.24462	1.25191	1.26749	1.25375	1.26948	1.27686	1.25475	1.27328
Wild	Nulliparous	1.07466	1.02835	1.19043	0.91827	0.972167	1.3135	1.23061	1.0866	1.03364	1.06949	1.00929	1.00631	1.08585	1.1237	1.09312	1.03278	0.9935	0.992559	1.04322	1.13177	1.10167	1.04926	1.03594	1.10418	1.11055	1.0872	1.1047	1.10949	1.08024	1.04003	1.07556	1.08649	1.06863	1.07257	1.06383	1.0547	1.06009	1.08199	1.08433	1.06389	1.06188	1.06009	1.06091	1.07163	1.07606	1.07852	1.08232	1.07807
Wild	Nulliparous	0.972501	0.818269	0.746235	0.763701	0.780524	0.798245	0.878156	0.840047	0.764571	0.738207	0.794126	0.83863	0.827729	0.800827	0.815448	0.827407	0.7727	0.756869	0.767914	0.788753	0.815334	0.804654	0.771076	0.766363	0.788157	0.802314	0.779544	0.779776	0.79056	0.798552	0.796594	0.796651	0.794174	0.777674	0.780768	0.791376	0.794415	0.800467	0.800533	0.792511	0.782575	0.779939	0.785239	0.795118	0.803646	0.804162	0.796667	0.798477
Wild	Nulliparous	0.642152	0.587764	0.674564	0.665024	0.692329	0.72774	0.65569	0.621297	0.63068	0.663676	0.662104	0.67183	0.695266	0.667378	0.652853	0.648635	0.634998	0.624425	0.622247	0.631276	0.654389	0.654546	0.639024	0.650571	0.65464	0.647715	0.636974	0.637943	0.633835	0.623727	0.641246	0.652039	0.647378	0.634949	0.636615	0.644297	0.646305	0.640857	0.638329	0.640205	0.635958	0.633135	0.634182	0.639428	0.644004	0.64558	0.643831	0.642153
Wild	Nulliparous	0.59319	0.568571	0.572564	0.561861	0.594244	0.638031	0.61044	0.577915	0.55751	0.551999	0.567656	0.594949	0.617187	0.599075	0.580152	0.573501	0.579453	0.557349	0.5462	0.568489	0.592991	0.596373	0.584382	0.586164	0.594443	0.60185	0.601782	0.591988	0.584566	0.584296	0.583194	0.584486	0.586154	0.583884	0.585337	0.589539	0.593805	0.595598	0.598814	0.601343	0.591076	0.586919	0.590738	0.597713	0.598055	0.598103	0.602333	0.603488
Wild	Nulliparous	0.783496	0.807149	0.997758	0.8266	0.806564	0.924155	0.963634	0.840299	0.791183	0.904733	0.861236	0.826769	0.861388	0.929882	0.891731	0.832103	0.864546	0.835366	0.809232	0.832963	0.881007	0.860977	0.810912	0.855596	0.846903	0.824976	0.856785	0.886682	0.872811	0.828267	0.843123	0.854011	0.85043	0.849663	0.857846	0.861778	0.852598	0.853334	0.859723	0.863262	0.846802	0.854399	0.872315	0.866081	0.861321	0.859622	0.859875	0.864729
Wild	Nulliparous	0.938705	0.819734	0.695637	0.704481	0.755903	0.808683	0.844162	0.764943	0.695678	0.704033	0.759913	0.831562	0.876997	0.826618	0.773337	0.756399	0.788187	0.764406	0.754481	0.793152	0.770157	0.768594	0.797915	0.811585	0.804091	0.788257	0.779831	0.785017	0.789614	0.786667	0.786042	0.772431	0.761678	0.782746	0.792963	0.791775	0.786997	0.777311	0.777616	0.784872	0.769471	0.768316	0.778221	0.782586	0.7891	0.793184	0.791115	0.785484
Wild	Nulliparous	1.65983	1.07614	1.02984	1.14847	1.28223	1.30019	1.2147	1.0803	1.04061	1.14444	1.27262	1.3758	1.36904	1.17322	1.13488	1.15403	1.09407	1.09141	1.11741	1.13619	1.12833	1.09294	1.07298	1.14469	1.17512	1.16005	1.14727	1.14088	1.12239	1.09708	1.1133	1.12405	1.12271	1.1247	1.11163	1.10008	1.10389	1.1088	1.11553	1.12143	1.11756	1.11107	1.10953	1.11905	1.12153	1.12129	1.12336	1.12666
Wild	Nulliparous	0.941996	0.975175	1.1172	0.953409	1.01608	1.21475	0.993345	0.879425	0.879764	0.959511	0.923921	0.947696	1.05763	1.00634	0.971636	0.981502	1.0154	0.93491	0.91281	1.01741	1.00608	0.953536	0.928373	0.984079	0.979875	0.952892	0.970459	0.979273	0.962138	0.935427	0.969866	0.964151	0.930453	0.937359	0.958112	0.965521	0.948558	0.967031	0.965213	0.93437	0.927212	0.941103	0.958177	0.953622	0.965523	0.967066	0.946061	0.956685
Wild	Nulliparous	1.64912	1.82201	1.41206	1.80871	1.87097	1.53797	1.57575	1.45135	1.362	1.40777	1.43898	1.47414	1.49058	1.37702	1.4941	1.93602	2.7002	1.73563	1.43939	1.39593	1.4061	1.42898	1.44765	1.46481	1.49495	1.49774	1.44739	1.44519	1.50496	1.58889	1.4795	1.51911	1.63035	1.47576	1.48358	1.5197	1.45381	1.45423	1.50424	1.56131	1.51091	1.47701	1.47715	1.49952	1.52243	1.54876	1.56972	1.51632
Wild	Nulliparous	0.622368	0.656686	0.688588	0.746038	0.655893	0.57586	0.700694	0.7307	0.688956	0.674659	0.652175	0.64403	0.653288	0.65897	0.669183	0.684275	0.700454	0.677741	0.654528	0.652984	0.656332	0.661296	0.66968	0.688804	0.690462	0.678356	0.664823	0.652232	0.652251	0.666232	0.679183	0.682255	0.676207	0.668417	0.663424	0.663728	0.668258	0.664422	0.664513	0.669158	0.661389	0.659665	0.662803	0.662916	0.660254	0.658132	0.65794	0.653268
Wild	Nulliparous	0.84577	0.951482	0.976725	1.02818	0.962676	0.913167	1.08991	1.12666	1.09183	1.13464	1.04756	1.01305	1.04169	0.973296	0.996011	1.05668	1.02832	1.05448	1.04392	0.972993	1.00788	1.0342	1.01998	1.01242	0.992048	0.982087	1.0009	1.0036	1.00276	1.00385	0.984656	1.00235	1.03293	1.00468	0.996997	1.00022	0.995896	0.987474	0.996137	1.01755	1.00821	0.995548	0.989036	0.992021	1.00479	1.00952	0.997254	0.988504
Wild	Nulliparous	0.64975	0.699488	0.855194	0.690886	0.600172	0.618054	0.721138	0.674702	0.631184	0.702708	0.648499	0.618722	0.653787	0.685642	0.663168	0.637032	0.671018	0.646968	0.609456	0.599784	0.640363	0.646967	0.619926	0.637133	0.651421	0.646832	0.62534	0.6303	0.631833	0.620161	0.630252	0.647635	0.652751	0.625479	0.620641	0.62667	0.626568	0.628551	0.634988	0.639139	0.617995	0.621229	0.637482	0.634509	0.631273	0.632753	0.637326	0.629219
Wild	Nulliparous	1.06836	0.983287	1.21146	1.21237	1.03732	0.940294	1.09885	1.06548	0.964748	0.950369	1.01871	1.04387	0.997164	0.996953	0.957768	0.935471	1.0015	1.00653	0.964912	0.92786	0.952544	0.938502	0.895291	0.909082	0.945579	0.9638	0.935735	0.945785	0.948552	0.928785	0.943734	0.956602	0.944608	0.900095	0.90907	0.928942	0.915268	0.921391	0.928204	0.925503	0.916503	0.91834	0.922907	0.913988	0.908123	0.911587	0.92205	0.915731
Wild	Nulliparous	0.98076	0.864083	0.888457	0.893872	0.876932	0.892677	1.04491	0.947425	0.82691	0.823962	0.884292	0.911792	0.884226	0.896089	0.828516	0.777888	0.846042	0.861945	0.84416	0.835973	0.847376	0.840882	0.820985	0.823637	0.84098	0.854517	0.848426	0.853191	0.851341	0.839335	0.845751	0.847842	0.839556	0.824862	0.829284	0.836235	0.830058	0.832522	0.838364	0.839859	0.824256	0.823825	0.833828	0.836023	0.833436	0.830391	0.829283	0.825798
Wild	Nulliparous	1.23466	1.47467	1.80759	2.02818	1.58389	1.32118	1.36663	1.2587	1.20185	1.30632	1.28124	1.30929	1.41298	1.30352	1.23399	1.25306	1.38398	1.35219	1.2757	1.26014	1.28466	1.28802	1.27206	1.29212	1.25752	1.24634	1.33375	1.32047	1.2484	1.19999	1.28683	1.32522	1.28276	1.25383	1.2805	1.29799	1.25814	1.28694	1.29445	1.2626	1.28329	1.28908	1.27244	1.25208	1.26273	1.28351	1.29073	1.27743
Wild	Nulliparous	1.17518	1.0896	1.65243	1.36951	1.18814	1.16288	1.2161	1.05526	0.959404	1.02965	1.13696	1.09229	0.980569	1.12743	1.06109	0.95901	1.09012	1.13886	1.1052	1.07135	1.07023	1.05945	1.03211	1.00484	1.04353	1.07404	1.01486	1.04648	1.08014	1.05986	1.04176	1.05361	1.06402	1.01329	1.03114	1.06507	1.04971	1.02972	1.0412	1.07226	1.03322	1.0298	1.04789	1.03653	1.03619	1.04401	1.0501	1.03886
Wild	Nulliparous	0.698621	0.685704	0.70262	0.690299	0.684322	0.699163	0.741511	0.708998	0.668244	0.671393	0.689483	0.68767	0.669475	0.684329	0.671792	0.662328	0.703586	0.696435	0.672196	0.664212	0.669583	0.667384	0.662252	0.680273	0.677347	0.663001	0.65853	0.667348	0.670085	0.661352	0.664107	0.670284	0.670282	0.655024	0.661358	0.66785	0.656214	0.666081	0.675948	0.674574	0.666637	0.6644	0.66578	0.663759	0.666587	0.669771	0.669008	0.664361
Wild	Nulliparous	1.0598	0.983287	1.21146	1.20287	1.07781	1.01183	1.12109	1.05602	0.974694	1.00015	1.08679	1.08198	0.997491	1.0304	0.982379	0.933693	0.998871	1.01901	1.0249	1.0473	1.01124	0.975154	0.966485	1.00168	1.01939	1.01162	0.995661	1.00672	1.02008	1.02344	1.04088	1.04779	1.03321	0.999403	1.01355	1.03588	1.02348	1.01789	1.01948	1.02125	1.00428	1.01189	1.0288	1.01913	1.01437	1.01449	1.01514	1.01123
Wild	Nulliparous	1.17662	1.26393	1.45237	1.37868	1.2019	1.09405	1.13594	1.0839	1.05326	1.13171	1.18892	1.16329	1.10155	1.13819	1.06537	1.01035	1.1231	1.09913	1.05473	1.08183	1.08818	1.06919	1.04741	1.06405	1.07123	1.0677	1.06635	1.08271	1.08635	1.06889	1.06862	1.06648	1.05454	1.03191	1.03951	1.05537	1.05385	1.04909	1.04714	1.04915	1.05124	1.04803	1.03914	1.02824	1.03604	1.04622	1.04457	1.03871
Wild	Nulliparous	0.853714	0.719089	0.79437	0.859942	0.881905	0.86414	0.830436	0.759438	0.719734	0.743825	0.808138	0.809682	0.755794	0.787037	0.761274	0.730068	0.776993	0.749861	0.726139	0.751866	0.74479	0.743306	0.751535	0.746207	0.761026	0.767186	0.736934	0.746261	0.752591	0.738067	0.745098	0.75703	0.758347	0.736046	0.733292	0.739153	0.739021	0.746096	0.745633	0.736798	0.738424	0.738244	0.737007	0.739203	0.737007	0.737691	0.744546	0.743432
Wild	Nulliparous	0.826065	0.782617	0.728	0.795967	0.842513	0.836294	0.838528	0.899552	0.927807	0.858033	0.874617	0.871591	0.826349	0.811989	0.826403	0.844881	0.832329	0.804821	0.80525	0.84017	0.811491	0.796364	0.810102	0.827605	0.813508	0.795342	0.804053	0.805322	0.803743	0.806524	0.823792	0.828229	0.820294	0.816913	0.813233	0.813765	0.819239	0.80823	0.809686	0.823684	0.806979	0.804437	0.813577	0.81593	0.814495	0.81113	0.808078	0.808683
Wild	Nulliparous	0.953029	1.05452	0.924402	1.01141	1.06255	1.02738	1.01136	1.03026	1.07213	1.10569	1.0525	1.01776	1.01126	0.944271	0.974221	1.04306	1.0094	0.976559	0.972935	0.991954	0.956729	0.948319	0.974447	0.992638	0.975156	0.952874	0.95713	0.949715	0.946005	0.955051	0.973822	0.968262	0.959059	0.994162	0.976248	0.955796	0.976983	0.965933	0.9562	0.961585	0.969736	0.970088	0.966395	0.967581	0.963574	0.958645	0.957423	0.961019
Wild	Nulliparous	0.676867	0.686189	0.64623	0.750041	0.773935	0.709206	0.696271	0.702785	0.706981	0.69759	0.704878	0.699974	0.678444	0.661214	0.684005	0.710516	0.680573	0.660514	0.668808	0.699135	0.685087	0.674679	0.679691	0.685662	0.690627	0.694318	0.696249	0.685498	0.680631	0.688034	0.692228	0.689319	0.684577	0.688028	0.682476	0.67746	0.681829	0.684945	0.682434	0.675955	0.674417	0.67352	0.674159	0.678315	0.680008	0.678889	0.676062	0.67335
Wild	Nulliparous	0.754963	0.716986	0.674682	0.780453	0.821408	0.788532	0.834285	0.831374	0.787	0.746377	0.787589	0.80434	0.767777	0.761848	0.753653	0.747347	0.755866	0.782881	0.783499	0.74646	0.753883	0.755007	0.743675	0.747952	0.752199	0.749793	0.739986	0.737973	0.74599	0.75794	0.750931	0.755575	0.764275	0.749787	0.744737	0.746632	0.747978	0.746498	0.748885	0.752869	0.741453	0.742618	0.753289	0.758457	0.752849	0.748975	0.753163	0.747468
Wild	Nulliparous	0.998503	0.974728	1.01323	1.13757	1.17924	1.12374	1.09764	1.06398	1.07936	1.17377	1.17264	1.11301	1.06383	1.09773	1.07682	1.05064	1.10954	1.12325	1.10872	1.09796	1.09856	1.06202	1.03119	1.11551	1.13742	1.10168	1.0789	1.07418	1.07627	1.08014	1.0981	1.09885	1.0841	1.07482	1.07637	1.08387	1.09002	1.08805	1.08569	1.08227	1.06161	1.0733	1.09834	1.09153	1.09131	1.09371	1.09125	1.08145
Wild	Nulliparous	0.881997	0.827297	0.867187	0.969727	0.969496	0.913143	0.959751	0.933835	0.908163	0.944825	0.945874	0.941579	0.940866	0.914257	0.937011	0.982872	0.982407	0.942555	0.923411	0.944075	0.933404	0.926753	0.934945	0.952319	0.940097	0.916851	0.908343	0.899367	0.905284	0.926818	0.933733	0.933963	0.928836	0.918	0.921533	0.934557	0.944337	0.926069	0.911655	0.910494	0.903985	0.914831	0.930887	0.92703	0.923055	0.919004	0.914232	0.914332
Wild	Nulliparous	0.954057	0.955644	0.920264	1.02264	1.02211	0.952587	0.994032	1.04385	1.04089	0.984896	1.03932	1.06435	1.01177	0.978525	0.963161	0.969705	0.996358	0.963152	0.939279	0.960595	0.968802	0.958514	0.949898	0.984874	0.975233	0.95666	0.976653	0.959253	0.944942	0.954985	0.972716	0.978634	0.969826	0.955993	0.958987	0.966604	0.965699	0.968216	0.968109	0.961272	0.944047	0.945103	0.956709	0.95804	0.960345	0.955499	0.942381	0.945139
Wild	Nulliparous	1.08774	1.04851	1.08505	1.12734	1.11507	1.08957	1.13532	1.12961	1.09592	1.07847	1.10144	1.11592	1.09654	1.04687	1.06565	1.12964	1.15807	1.07138	1.02708	1.07738	1.08522	1.06502	1.04541	1.06153	1.05277	1.04233	1.06172	1.06849	1.06003	1.048	1.06301	1.07563	1.07643	1.06849	1.0595	1.05755	1.06499	1.06453	1.06335	1.0611	1.04246	1.05602	1.07657	1.05334	1.0497	1.05473	1.05449	1.05476
Wild	Nulliparous	1.1066	1.04649	1.19458	1.26579	1.16207	1.07563	1.20076	1.15903	1.09045	1.12873	1.16892	1.14742	1.0854	1.07408	1.08769	1.1165	1.14394	1.08533	1.05956	1.1099	1.09051	1.05477	1.04052	1.07749	1.09572	1.0859	1.0642	1.04604	1.03067	1.02182	1.03571	1.05779	1.07275	1.0652	1.05581	1.05459	1.06205	1.05146	1.04349	1.04387	1.03692	1.04819	1.06189	1.04866	1.04886	1.05034	1.04295	1.04202
Wild	Nulliparous	1.03203	0.974792	0.938611	0.965147	1.01886	1.04206	0.974835	0.939452	0.964438	1.04389	1.00603	0.991882	1.02124	0.955982	0.961733	1.01915	1.04656	0.980658	0.957646	1.02626	1.01947	0.979717	0.954151	0.98762	0.994099	0.975804	0.96275	0.978584	0.979853	0.959363	0.987475	1.00155	0.990387	0.975505	0.97043	0.965292	0.955097	0.973046	0.98552	0.975456	0.947877	0.956093	0.977872	0.963721	0.959313	0.963274	0.967354	0.960346
Wild	Nulliparous	1.07688	1.2243	1.24065	1.16261	1.16443	1.18439	1.0743	1.10515	1.23454	1.34987	1.19346	1.12029	1.16057	1.15332	1.10086	1.08574	1.19134	1.11993	1.06374	1.11699	1.12592	1.08043	1.05097	1.16938	1.15745	1.10217	1.14651	1.11871	1.08753	1.09453	1.13066	1.13945	1.11995	1.10819	1.10962	1.11069	1.10219	1.10848	1.11296	1.1079	1.09542	1.11231	1.13424	1.11452	1.11847	1.12374	1.11047	1.09654
Wild	Nulliparous	1.22991	1.38081	1.12164	1.22223	1.48194	1.58751	1.21388	1.28702	1.49337	1.396	1.31279	1.34711	1.45957	1.32418	1.37759	1.54252	1.48057	1.35476	1.37899	1.61847	1.40646	1.30841	1.35125	1.42196	1.35541	1.30695	1.40789	1.34669	1.30991	1.3699	1.39295	1.38818	1.38142	1.40622	1.36217	1.32245	1.34477	1.39528	1.39943	1.34729	1.3104	1.31078	1.33006	1.33451	1.36904	1.37875	1.33842	1.35233
Wild	Nulliparous	0.932537	0.93581	0.903163	0.996678	1.03737	1.01716	1.06252	1.06296	1.04022	1.02854	1.01491	1.00809	1.00224	0.967374	0.989683	1.03779	1.03322	1.00363	1.00459	1.04943	1.035	1.00449	0.996987	1.05549	1.05081	1.01694	1.01882	1.02305	1.01859	1.0094	1.02704	1.02158	1.00294	1.01096	1.02087	1.02419	1.02056	1.03121	1.0273	1.00854	1.0132	1.01812	1.01838	1.0161	1.02745	1.03224	1.01857	1.01171
Wild	Nulliparous	0.925876	0.963728	0.994121	1.03403	1.0313	1.01821	1.06679	1.02702	0.96901	0.965675	1.07165	1.09596	1.0025	0.999133	0.999312	0.994687	0.993186	0.969938	0.973588	1.0159	0.980535	0.967669	0.996638	1.03522	1.02177	0.993992	0.997106	0.97438	0.960843	0.969846	0.97242	0.987337	1.00182	0.986284	0.977663	0.981109	0.990332	0.975745	0.967185	0.970872	0.961127	0.964556	0.975356	0.976059	0.971621	0.964144	0.956493	0.954024
Wild	Nulliparous	1.42355	1.29881	1.00284	1.19308	1.25234	1.09812	1.06813	1.14512	1.18632	1.09719	1.21673	1.24436	1.10852	1.08974	1.13691	1.18065	1.12652	1.10314	1.1128	1.1303	1.07476	1.05518	1.08573	1.12834	1.12426	1.10014	1.09809	1.09719	1.09793	1.10008	1.09918	1.10019	1.10462	1.11122	1.09108	1.08633	1.12109	1.09899	1.08448	1.09504	1.08587	1.08876	1.09301	1.07698	1.08456	1.08343	1.05824	1.06787
Wild	Nulliparous	0.939936	0.865325	1.12408	1.24617	0.96492	0.793476	0.986872	0.971599	0.865346	0.867236	0.931275	0.947485	0.904442	0.935908	0.9675	0.973779	0.949763	0.938872	0.92192	0.900331	0.942615	0.969802	0.958466	0.941704	0.919855	0.911967	0.932607	0.955298	0.959945	0.946548	0.949589	0.950935	0.935144	0.893997	0.915384	0.94678	0.933272	0.947173	0.961879	0.961056	0.946186	0.942934	0.946706	0.94318	0.949602	0.953397	0.947853	0.956343
Wild	Nulliparous	1.1423	1.04548	1.24497	1.18825	1.03414	0.979198	1.18385	1.10518	0.962993	0.95676	1.02492	1.06263	1.04171	1.07431	1.10664	1.10889	1.06614	1.01445	0.996155	1.02102	1.02405	1.0154	1.01099	1.03265	1.05448	1.06543	1.0618	1.0583	1.05769	1.05615	1.03889	1.0227	1.01107	1.00198	1.01604	1.03002	1.02369	1.02707	1.03736	1.04587	1.03581	1.02379	1.01677	1.01824	1.03119	1.04002	1.03644	1.04326
Wild	Nulliparous	1.05603	0.884421	1.15868	1.14087	0.946744	0.878112	1.21227	1.12379	0.946835	0.990387	1.03252	1.00744	0.963476	1.08254	1.10051	1.02505	0.992668	1.0317	1.03822	0.974141	1.01505	1.0473	1.02613	0.975743	1.00518	1.04389	0.997974	1.01775	1.05938	1.07286	1.01631	1.01851	1.0412	0.971466	0.972074	1.01635	1.05076	1.02591	1.01171	1.02297	1.00324	0.993728	1.00191	1.02326	1.02715	1.02165	1.02012	1.03694
Wild	Nulliparous	1.16358	1.06324	0.935985	1.04323	1.02603	0.960653	1.15224	1.14892	0.996048	0.897091	0.983498	1.03051	0.973491	1.05046	1.04984	0.988745	0.963272	0.948748	0.953336	0.976407	0.979149	0.989557	1.00163	0.977632	0.99763	1.02419	1.00155	0.999049	0.983281	0.955095	0.985343	1.01321	1.00021	0.937089	0.952546	0.990896	0.985836	0.989955	1.00176	1.01051	0.992719	0.979358	0.97572	0.978854	0.992619	1.00343	1.0016	0.996147
Wild	Nulliparous	0.850768	0.820103	0.764093	0.909582	0.916482	0.801832	0.796771	0.824777	0.835048	0.801724	0.789135	0.820809	0.877967	0.861438	0.829275	0.805825	0.801676	0.7692	0.754207	0.778917	0.790366	0.804327	0.818737	0.813744	0.792776	0.777323	0.785708	0.80573	0.810109	0.795032	0.802302	0.803142	0.789397	0.765933	0.775684	0.789047	0.778804	0.785873	0.802752	0.815344	0.798628	0.792758	0.796167	0.794043	0.799832	0.804648	0.802042	0.80189
Wild	Nulliparous	0.753775	0.765151	0.764341	0.75033	0.745117	0.750661	0.75693	0.707742	0.669118	0.682907	0.688012	0.70455	0.73457	0.751458	0.741083	0.724289	0.727235	0.689749	0.675631	0.714716	0.733843	0.724576	0.706049	0.717704	0.710415	0.699493	0.709714	0.730417	0.733217	0.714028	0.712428	0.724201	0.727936	0.695269	0.707476	0.723706	0.704464	0.711319	0.727007	0.734842	0.71881	0.715745	0.721368	0.718133	0.721609	0.726809	0.728314	0.727605
Wild	Nulliparous	0.910931	0.893766	0.95205	0.928593	0.861964	0.821617	0.865404	0.805059	0.769723	0.84291	0.822942	0.812969	0.84549	0.859341	0.820568	0.787164	0.82471	0.820145	0.796029	0.785605	0.810014	0.814908	0.802947	0.826298	0.828074	0.814559	0.808553	0.826302	0.825538	0.7983	0.802749	0.818996	0.815678	0.762425	0.781316	0.81678	0.803443	0.79587	0.803558	0.817312	0.800427	0.793964	0.798938	0.802774	0.800497	0.801447	0.809259	0.805365
Wild	Nulliparous	1.08492	1.12454	1.17552	1.11656	0.997072	0.93851	1.04535	1.02595	0.917295	0.837914	0.883941	0.9	0.871021	1.01236	1.02381	0.93637	0.918474	0.889431	0.877593	0.902984	0.956143	0.953515	0.908141	0.910146	0.925771	0.941168	0.943658	0.919437	0.896235	0.890755	0.906341	0.933063	0.938298	0.885633	0.902082	0.935106	0.922396	0.917632	0.926024	0.936964	0.915999	0.910756	0.914885	0.905924	0.90487	0.912142	0.921697	0.915266
Wild	Nulliparous	0.86864	0.831775	0.969733	0.953058	0.869027	0.842717	0.995834	0.961297	0.83467	0.774424	0.846688	0.892622	0.852968	0.857015	0.878807	0.877907	0.820794	0.803173	0.813581	0.836915	0.866209	0.868951	0.848473	0.83778	0.846941	0.862827	0.867746	0.875862	0.863665	0.832716	0.824308	0.838962	0.851374	0.82171	0.827938	0.843475	0.837802	0.845583	0.856777	0.860901	0.847364	0.837048	0.833954	0.836025	0.84173	0.846096	0.846556	0.849204
Wild	Nulliparous	1.08176	1.07985	1.2885	1.37563	1.21349	1.09416	1.23995	1.11289	0.991711	1.03393	1.0665	1.09038	1.12451	1.22716	1.21301	1.10652	1.02616	1.04742	1.10026	1.11937	1.10967	1.13465	1.17775	1.13701	1.11008	1.11099	1.13176	1.13144	1.12122	1.11985	1.16233	1.17331	1.13502	1.07813	1.10468	1.14756	1.13155	1.1285	1.14405	1.1641	1.14403	1.12853	1.13084	1.15211	1.15927	1.15234	1.14222	1.15468
Wild	Nulliparous	1.08423	0.930854	1.09994	1.06787	0.957903	0.906264	1.0045	1.03323	0.959073	0.868104	0.907797	0.971114	0.994534	0.99415	0.982536	0.965295	0.944344	0.893547	0.857915	0.863916	0.90834	0.93204	0.925364	0.928888	0.930872	0.924804	0.911194	0.925394	0.934358	0.922046	0.911387	0.914411	0.91628	0.88994	0.897188	0.915511	0.915336	0.903897	0.910133	0.931978	0.922456	0.902795	0.892403	0.906523	0.907945	0.905881	0.90977	0.910115
Wild	Nulliparous	1.20932	1.20163	1.46422	1.35533	1.14931	1.04186	1.0854	1.03236	0.941054	0.89374	0.939694	1.02759	1.09364	1.0404	1.02698	1.0486	1.05063	0.986619	0.949576	0.975709	0.979149	0.989557	1.00163	0.977632	0.99763	1.02339	1.00058	1.01432	1.01053	0.977436	0.990797	1.01907	1.02493	0.972822	0.961497	0.973595	0.98307	1.00194	1.01487	1.01033	0.981258	0.970207	0.977613	0.989677	0.99962	1.00015	0.991427	0.992017
Wild	Nulliparous	1.0443	0.949223	0.931753	1.04942	1.03786	0.9495	0.99201	0.949429	0.890465	0.88885	0.95378	0.969407	0.922907	0.954217	0.986208	0.992813	0.967228	0.931804	0.907856	0.910594	0.95889	0.970156	0.941657	0.943881	0.944712	0.943113	0.945363	0.963404	0.969146	0.95508	0.955308	0.975259	0.980543	0.921544	0.928795	0.952988	0.93942	0.943159	0.956583	0.966679	0.954066	0.931296	0.920195	0.941181	0.955751	0.957768	0.951828	0.954185
Wild	Nulliparous	0.742095	0.74812	0.805741	0.793498	0.777673	0.786506	0.828355	0.808687	0.763587	0.742338	0.766083	0.771469	0.753376	0.789504	0.790614	0.762034	0.743009	0.72629	0.719551	0.728654	0.755296	0.762003	0.751454	0.761527	0.75956	0.755201	0.763962	0.773979	0.77345	0.760802	0.74884	0.754085	0.759002	0.730329	0.742576	0.766125	0.764359	0.761902	0.762983	0.765367	0.758842	0.750995	0.747643	0.753139	0.758498	0.761133	0.761064	0.762503
Wild	Nulliparous	0.884832	0.825928	0.82328	0.865682	0.808968	0.744769	0.827119	0.791253	0.742656	0.782016	0.818277	0.818327	0.793113	0.802895	0.807667	0.796384	0.772399	0.766146	0.770758	0.776403	0.770951	0.778986	0.792479	0.773782	0.768671	0.776255	0.784294	0.782717	0.778185	0.777139	0.785855	0.78671	0.774185	0.752195	0.76159	0.778162	0.776119	0.779578	0.784188	0.785055	0.77723	0.768155	0.763724	0.768485	0.777655	0.781361	0.775316	0.771384
Wild	Nulliparous	0.824351	0.904088	1.04541	1.01106	0.959225	0.953492	1.00361	0.874159	0.811004	0.930661	0.950874	0.906094	0.879098	0.984926	0.975535	0.913436	0.951613	0.938382	0.900838	0.882469	0.926241	0.939692	0.914107	0.917544	0.920887	0.914707	0.901638	0.93215	0.934583	0.895315	0.924878	0.933575	0.908059	0.881279	0.908009	0.9354	0.912223	0.90522	0.919303	0.939605	0.918877	0.912971	0.917017	0.907917	0.907957	0.909877	0.907006	0.905392
Wild	Nulliparous	0.943993	0.779716	0.922736	1.0784	0.948494	0.820291	1.03384	0.930888	0.781446	0.791588	0.848438	0.880527	0.87887	0.951793	0.935833	0.864211	0.831269	0.820839	0.829324	0.852699	0.880431	0.895752	0.88475	0.838614	0.847998	0.86947	0.844734	0.855442	0.866906	0.858965	0.851059	0.865673	0.873215	0.820868	0.826736	0.855324	0.857439	0.842054	0.846115	0.867475	0.846991	0.831161	0.833655	0.855402	0.851758	0.841792	0.843323	0.846368
Wild	Nulliparous	1.23548	1.16453	1.73646	1.33298	1.11273	1.1407	1.71005	1.27317	1.01285	1.12203	1.19124	1.10438	1.00793	1.25582	1.28892	1.13173	1.12407	1.1494	1.11729	1.04123	1.14755	1.2224	1.18787	1.17425	1.18949	1.17912	1.11262	1.1614	1.19887	1.16064	1.17368	1.2053	1.20261	1.11573	1.11899	1.1578	1.15939	1.12641	1.13771	1.19123	1.15656	1.12156	1.12067	1.16873	1.16184	1.14524	1.15817	1.16441
Wild	Nulliparous	1.48531	1.22537	1.53344	1.66955	1.37508	1.19866	1.37901	1.20485	1.05454	1.09778	1.14222	1.09966	1.04346	1.24784	1.24152	1.11615	1.15581	1.11925	1.07051	1.06384	1.08602	1.11329	1.12154	1.08547	1.0848	1.09795	1.09195	1.13004	1.14634	1.11483	1.10735	1.12617	1.12903	1.05736	1.06275	1.09856	1.10268	1.09111	1.09693	1.11841	1.10344	1.0834	1.07798	1.09959	1.09763	1.09946	1.12268	1.12347
Wild	Nulliparous	1.70869	1.49772	1.30954	1.19509	1.10872	1.09385	1.23014	1.24422	1.13934	1.0481	1.11071	1.14371	1.1257	1.38053	1.37265	1.17808	1.12154	1.12741	1.13603	1.12051	1.14432	1.15288	1.12914	1.08955	1.11143	1.13672	1.10106	1.1807	1.22665	1.155	1.11916	1.14147	1.16371	1.08279	1.12926	1.20023	1.15931	1.13598	1.14273	1.16416	1.14636	1.11293	1.09781	1.13116	1.14161	1.14482	1.15618	1.14148
Wild	Nulliparous	1.03869	0.875362	0.87297	0.99322	0.90109	0.779545	0.913493	0.882306	0.814159	0.854178	0.898268	0.856635	0.779761	0.838303	0.851485	0.812138	0.785048	0.811701	0.825155	0.792085	0.810534	0.839414	0.846933	0.806548	0.813501	0.843912	0.849233	0.842524	0.8417	0.848413	0.83028	0.845394	0.864542	0.814092	0.812994	0.834014	0.837433	0.830826	0.840167	0.8609	0.841597	0.822514	0.818119	0.832981	0.843251	0.844206	0.839505	0.846704
Wild	Nulliparous	1.04482	1.22674	1.25936	1.0693	0.972259	0.968428	1.0122	0.954889	0.931344	1.02033	0.932341	0.925318	1.04191	1.0422	1.01627	1.01308	1.05354	0.97086	0.936598	1.01696	1.00608	0.965737	0.951847	1.02175	1.01461	0.971209	0.973126	1.00992	1.01607	0.981921	1.01568	1.02096	0.98584	0.950185	0.978009	1.00546	0.975056	0.98615	1.00198	0.99816	0.968909	0.9711	0.992131	0.994826	0.999761	1.00824	1.01416	0.994039
Wild	Nulliparous	1.1723	1.07341	1.1374	1.20416	1.04574	0.925017	1.09693	1.15156	1.06409	0.990722	1.05362	1.06371	1.00702	1.13596	1.15336	1.06802	1.0302	1.03784	1.04811	1.03926	1.05829	1.10192	1.14024	1.10439	1.08275	1.07563	1.07153	1.1073	1.13605	1.1271	1.10016	1.10557	1.11452	1.0621	1.07444	1.10357	1.09161	1.07666	1.09179	1.12632	1.09943	1.06524	1.05464	1.08673	1.1002	1.0961	1.08978	1.10405
Wild	Nulliparous	1.03084	0.947203	1.12661	1.63965	1.25678	0.915384	1.00843	1.10297	1.03361	0.880952	0.993084	1.0788	1.00572	1.03306	1.10214	1.11945	1.00297	0.987561	1.01649	1.03791	1.03687	1.04586	1.05795	1.03089	1.01273	1.02387	1.06741	1.0546	1.04533	1.06636	1.06853	1.05796	1.04226	1.03097	1.04329	1.06257	1.06866	1.06084	1.06192	1.06971	1.04453	1.03974	1.05304	1.06352	1.06991	1.06966	1.0648	1.0693
Wild	Nulliparous	0.972236	0.934598	0.996374	1.04588	0.994011	0.911395	0.898075	0.888756	0.862546	0.826489	0.842635	0.879191	0.904037	0.880674	0.862326	0.861791	0.875492	0.838978	0.816973	0.842072	0.851319	0.86556	0.876826	0.849806	0.840313	0.845693	0.851568	0.859264	0.853171	0.835566	0.839939	0.851781	0.855352	0.835459	0.837897	0.846214	0.840673	0.833167	0.83866	0.852281	0.839268	0.833395	0.83601	0.837971	0.843881	0.84604	0.841132	0.842731
Wild	Nulliparous	0.883291	0.764747	0.812899	0.865819	0.833616	0.781779	0.8348	0.841808	0.827677	0.834676	0.837487	0.829437	0.827008	0.890947	0.877888	0.843627	0.891802	0.909942	0.896755	0.875945	0.876823	0.880684	0.881129	0.880642	0.899151	0.906844	0.876672	0.876084	0.879204	0.87148	0.867246	0.870875	0.876577	0.872993	0.882507	0.889025	0.879487	0.879645	0.888714	0.897237	0.880746	0.877376	0.882235	0.877112	0.879216	0.882239	0.880897	0.882104
Wild	Nulliparous	0.890933	0.866916	0.775517	0.712146	0.736299	0.802601	0.777843	0.728379	0.726049	0.800087	0.789779	0.77929	0.804519	0.840947	0.81982	0.795724	0.842528	0.825545	0.800259	0.806472	0.799393	0.785541	0.781572	0.815821	0.812722	0.799938	0.819005	0.820584	0.814836	0.811548	0.812368	0.806281	0.7942	0.784273	0.806872	0.830745	0.824005	0.813013	0.810126	0.815001	0.811387	0.814984	0.821468	0.820024	0.820721	0.820273	0.817179	0.820567
Wild	Nulliparous	0.736622	0.779206	0.707227	0.700821	0.694959	0.698193	0.75166	0.763857	0.747386	0.732011	0.710621	0.726409	0.768919	0.736833	0.709712	0.720213	0.782673	0.758085	0.741674	0.781599	0.73542	0.725842	0.761437	0.768559	0.756776	0.746975	0.754434	0.745845	0.742698	0.753173	0.759009	0.741877	0.72579	0.753174	0.762871	0.762268	0.767936	0.769472	0.769457	0.768214	0.761456	0.76185	0.7629	0.753646	0.763509	0.767802	0.753898	0.766434
Wild	Nulliparous	0.974031	0.895628	0.747678	0.776133	0.793923	0.779238	0.792308	0.78951	0.770625	0.752444	0.778808	0.796617	0.789783	0.79792	0.792041	0.774208	0.757939	0.776537	0.782558	0.754372	0.756995	0.776105	0.790044	0.765897	0.771472	0.792847	0.798133	0.786623	0.776392	0.775727	0.779012	0.767742	0.754218	0.764912	0.766757	0.772819	0.793571	0.789697	0.786789	0.791911	0.784372	0.778525	0.776614	0.777283	0.784917	0.788022	0.781757	0.786224
Wild	Nulliparous	0.667955	0.663208	0.752069	0.761773	0.718207	0.688186	0.742853	0.733177	0.695631	0.68733	0.715385	0.734198	0.7309	0.740131	0.749894	0.758052	0.763077	0.742595	0.721917	0.716126	0.710361	0.719532	0.739059	0.746325	0.735721	0.730503	0.749499	0.744712	0.735794	0.737322	0.75182	0.741551	0.721705	0.732492	0.74374	0.748501	0.74717	0.749298	0.743567	0.732606	0.739092	0.742345	0.740227	0.737794	0.741576	0.743844	0.740398	0.743246
Wild	Nulliparous	0.8179	0.788348	0.898801	0.96853	0.890037	0.772101	0.746149	0.756284	0.791456	0.832579	0.816746	0.77986	0.756352	0.789496	0.776343	0.757339	0.802656	0.772806	0.745919	0.771679	0.798579	0.80312	0.791579	0.79577	0.794623	0.788265	0.781865	0.77897	0.775982	0.775578	0.797642	0.80249	0.789769	0.781805	0.776621	0.783352	0.80416	0.807071	0.804664	0.801246	0.785359	0.784219	0.794256	0.800275	0.79525	0.788144	0.787392	0.796709
Wild	Nulliparous	0.744136	0.835566	0.747112	0.732225	0.750664	0.780549	0.794155	0.783462	0.789292	0.831785	0.806277	0.831339	0.909079	0.826283	0.810058	0.840438	0.841056	0.824144	0.824743	0.846899	0.801392	0.807534	0.855954	0.82623	0.828123	0.849113	0.85254	0.847013	0.847123	0.853747	0.842322	0.825886	0.819749	0.839786	0.834588	0.826223	0.83876	0.853562	0.8579	0.852105	0.853583	0.854595	0.853353	0.850188	0.849043	0.849192	0.84982	0.853025
Wild	Nulliparous	0.896165	1.01266	1.04263	1.09147	1.07548	1.02186	1.00778	0.971011	0.985096	1.08527	0.98241	0.99289	1.16704	1.10284	1.05799	1.04946	1.03642	1.0243	1.02917	1.0521	1.0504	1.04021	1.03628	1.05325	1.07698	1.09077	1.08361	1.08203	1.07055	1.04959	1.05219	1.04196	1.03521	1.07264	1.06453	1.05077	1.07249	1.08417	1.0838	1.07446	1.05964	1.06978	1.0831	1.06187	1.06866	1.06958	1.04712	1.06685
Wild	Nulliparous	0.669124	0.67424	0.713956	0.763614	0.747259	0.704204	0.724431	0.705423	0.673811	0.667811	0.696149	0.715239	0.712992	0.724637	0.722603	0.71603	0.722223	0.717206	0.716683	0.723959	0.694817	0.689717	0.71098	0.717416	0.726613	0.733377	0.729595	0.719509	0.71956	0.72957	0.716918	0.711847	0.714457	0.71067	0.710353	0.714934	0.72202	0.7199	0.718247	0.719688	0.716888	0.711903	0.709007	0.712894	0.719296	0.722414	0.720093	0.72068
Wild	Nulliparous	0.984665	0.939943	0.835535	0.929247	0.972689	0.930595	0.928332	0.910007	0.891211	0.893124	0.920764	0.951424	0.969321	0.965762	0.957812	0.962348	0.987807	0.945599	0.906732	0.909274	0.908321	0.932249	0.970304	0.968348	0.969742	0.959041	0.923386	0.931736	0.958476	0.975204	0.952455	0.941606	0.951512	0.971102	0.974725	0.974857	0.983291	0.971755	0.974621	0.993018	0.978163	0.96517	0.962255	0.968326	0.969571	0.972116	0.980126	0.98454
Wild	Nulliparous	0.757567	0.691421	0.69005	0.778724	0.780903	0.742228	0.840616	0.804215	0.739913	0.755323	0.788625	0.800646	0.797588	0.861407	0.834808	0.787805	0.832955	0.852576	0.843717	0.82761	0.832312	0.828518	0.816191	0.817739	0.837263	0.847142	0.82299	0.814125	0.810888	0.808343	0.819761	0.818516	0.805142	0.795385	0.80232	0.821613	0.841721	0.835367	0.826252	0.822879	0.812212	0.808559	0.812165	0.817542	0.810679	0.806866	0.814882	0.816581
Wild	Nulliparous	0.863683	0.888728	0.790026	0.774239	0.764911	0.755905	0.769016	0.796807	0.792032	0.741322	0.761847	0.783618	0.775469	0.754809	0.797839	0.859481	0.836627	0.798818	0.781527	0.787943	0.761168	0.788297	0.844953	0.787855	0.778828	0.806833	0.825135	0.803258	0.78923	0.799013	0.791433	0.779559	0.773984	0.784415	0.785701	0.787987	0.80073	0.802944	0.795934	0.788356	0.800382	0.79453	0.781755	0.787921	0.793584	0.790115	0.779401	0.787742
Wild	Nulliparous	0.786687	0.744515	0.784339	0.729773	0.747787	0.813446	0.782929	0.787558	0.813164	0.819792	0.767595	0.762575	0.811172	0.794585	0.786974	0.800329	0.824783	0.802042	0.779739	0.78711	0.794752	0.799319	0.805549	0.826624	0.806516	0.785006	0.804381	0.807998	0.797169	0.784613	0.797344	0.783077	0.762964	0.791157	0.799762	0.796478	0.801069	0.815346	0.818309	0.807154	0.804301	0.801363	0.796311	0.790199	0.799886	0.806498	0.79878	0.802451
Wild	Nulliparous	0.934228	0.879705	1.00942	1.07113	1.0452	1.00848	1.06326	1.04632	1.02806	1.07158	1.05872	1.04946	1.07816	1.16916	1.15793	1.09022	1.07299	1.09452	1.0919	1.04759	1.05964	1.10418	1.14874	1.13517	1.14909	1.14617	1.08363	1.08419	1.12451	1.1647	1.11981	1.10603	1.13147	1.15486	1.10209	1.07376	1.12971	1.13145	1.12259	1.12823	1.14001	1.13037	1.11696	1.12872	1.11536	1.10072	1.10484	1.12057
Wild	Nulliparous	0.925694	0.951173	0.837152	0.869053	0.875341	0.860705	0.917433	0.883419	0.835497	0.843303	0.837834	0.881263	0.969312	0.938068	0.893879	0.887866	0.941333	0.892143	0.852683	0.878419	0.865754	0.86728	0.886541	0.886357	0.902477	0.914343	0.898854	0.915257	0.917973	0.893705	0.902792	0.887852	0.865559	0.884584	0.893856	0.893734	0.894107	0.896471	0.898786	0.899779	0.899236	0.897564	0.893771	0.887718	0.894771	0.901751	0.899034	0.899245
Wild	Nulliparous	0.804192	0.802524	0.683329	0.763037	0.750133	0.677251	0.729539	0.74294	0.736787	0.75005	0.753706	0.782547	0.825733	0.781968	0.781154	0.809948	0.812658	0.788086	0.753803	0.732083	0.766053	0.782192	0.77268	0.791331	0.795815	0.787798	0.781272	0.788168	0.794069	0.790483	0.782381	0.772455	0.765465	0.766981	0.772292	0.78223	0.794697	0.789781	0.783538	0.78271	0.782114	0.774806	0.770386	0.782374	0.789681	0.786021	0.775604	0.784069
Wild	Nulliparous	1.07249	0.966885	0.926469	0.972631	0.928369	0.858248	0.911424	0.906079	0.916026	1.00711	0.970514	0.942667	0.969878	1.00615	0.988062	0.959172	0.982914	0.989717	0.97183	0.943411	0.938689	0.952034	0.969539	0.965671	0.980975	0.99194	0.970489	0.967832	0.973309	0.975379	0.965901	0.964579	0.967365	0.958819	0.962407	0.979334	0.99954	0.978685	0.97373	0.992976	0.976572	0.976247	0.986281	0.982615	0.981361	0.978263	0.97143	0.973964
Wild	Nulliparous	0.802597	0.787764	0.718738	0.749371	0.794837	0.812822	0.783762	0.76155	0.771165	0.813606	0.795419	0.789894	0.81111	0.795068	0.77295	0.773993	0.819385	0.80197	0.786872	0.810535	0.786213	0.790829	0.826104	0.829626	0.836086	0.834939	0.812416	0.792359	0.793489	0.814035	0.817679	0.802317	0.786279	0.796385	0.796765	0.801696	0.822508	0.817663	0.808721	0.807249	0.811373	0.809627	0.806548	0.811744	0.815033	0.814433	0.811667	0.81571
Wild	Nulliparous	0.878949	0.90144	0.803544	0.892735	0.944935	0.885101	0.792444	0.884797	0.969884	0.838628	0.870055	0.956281	1.00079	0.891198	0.8894	0.938546	0.906624	0.873722	0.882019	0.926865	0.86975	0.879722	0.959489	0.960547	0.943232	0.932193	0.933855	0.908199	0.908787	0.943992	0.927977	0.901441	0.893487	0.927182	0.899524	0.885006	0.939132	0.933363	0.91389	0.907001	0.905588	0.902821	0.902251	0.910365	0.916099	0.912845	0.903968	0.920829
Wild	Nulliparous	1.01731	0.915424	0.885539	1.01709	0.909537	0.779069	0.981157	1.0737	0.941162	0.792354	0.880778	0.992376	1.003	1.04305	0.997158	0.939512	0.961575	1.02368	1.02169	0.934264	0.921425	0.951691	0.986464	0.957169	1.01528	1.05629	0.948904	0.925497	0.960871	1.01222	0.973433	0.9541	0.959668	0.951581	0.953327	0.980324	1.02648	0.976776	0.948943	0.973036	0.990494	0.978393	0.955547	0.95373	0.95323	0.959142	0.975021	0.996758
Wild	Nulliparous	0.962992	0.893881	0.86699	0.980905	0.971313	0.887058	0.9403	0.941175	0.915272	0.915048	0.942333	0.975866	0.990534	0.949918	0.928986	0.937461	0.96274	0.923957	0.889052	0.891781	0.868319	0.916549	1.01419	0.969028	0.934704	0.926039	0.9275	0.933257	0.931561	0.920513	0.914471	0.907547	0.903407	0.910085	0.921125	0.933734	0.942671	0.924746	0.923329	0.942585	0.932479	0.917536	0.910293	0.918179	0.923893	0.920835	0.911176	0.915307
Wild	Nulliparous	0.796695	0.811336	0.786951	0.777551	0.764911	0.755905	0.769016	0.793721	0.801737	0.778184	0.778462	0.779794	0.776003	0.784815	0.776535	0.77039	0.794234	0.789866	0.781908	0.787753	0.78034	0.777056	0.784787	0.8039	0.808361	0.795309	0.776033	0.791126	0.798973	0.784719	0.795606	0.79537	0.785249	0.785567	0.798098	0.807342	0.802709	0.807535	0.810881	0.807099	0.797608	0.795734	0.796728	0.790765	0.796041	0.799077	0.792104	0.796138
Wild	Nulliparous	1.00828	0.919829	0.886724	0.932455	0.894442	0.832067	0.8877	0.852549	0.832975	0.916702	0.929628	0.913117	0.900767	0.900288	0.901401	0.900721	0.897623	0.894912	0.904408	0.927081	0.933403	0.918914	0.90226	0.918869	0.947451	0.945378	0.894537	0.916569	0.932736	0.905322	0.899964	0.885457	0.87626	0.906529	0.92734	0.933536	0.931575	0.922247	0.922908	0.932074	0.921564	0.913766	0.911662	0.912033	0.914895	0.915056	0.912151	0.922186
Wild	Nulliparous	0.81875	0.734087	0.638147	0.669774	0.69068	0.686136	0.708154	0.687085	0.66806	0.686243	0.675022	0.691263	0.730199	0.679917	0.691421	0.728344	0.700354	0.674418	0.667275	0.677572	0.677001	0.67877	0.688809	0.708375	0.708011	0.69405	0.682705	0.681596	0.689829	0.699791	0.689944	0.681147	0.67972	0.684893	0.682904	0.685252	0.699732	0.700065	0.699265	0.70101	0.693368	0.694853	0.698205	0.689045	0.692396	0.695806	0.691245	0.699526
Wild	Nulliparous	1.30801	1.2894	1.05023	1.18001	1.2138	1.15545	1.32732	1.3269	1.22745	1.18749	1.20205	1.276	1.37763	1.32425	1.31963	1.33323	1.28555	1.35275	1.37674	1.27584	1.27968	1.34039	1.40624	1.37555	1.30516	1.26322	1.28299	1.30857	1.3159	1.29577	1.25744	1.21103	1.20329	1.3041	1.31094	1.30609	1.38543	1.34628	1.30705	1.30604	1.2898	1.26972	1.26229	1.2846	1.31507	1.31245	1.27275	1.29248
Wild	Nulliparous	0.881797	0.857541	0.901553	1.03203	1.00647	0.924259	1.04514	1.01541	0.939702	0.938867	0.927494	0.95314	1.01407	1.00916	0.989687	1.01021	1.11563	1.0201	0.928313	0.933312	0.954784	0.975916	0.997875	1.04151	1.05832	1.04433	1.01869	1.01405	1.01683	1.01802	1.02496	1.00807	0.983119	0.985964	1.01785	1.04452	1.03523	1.0175	1.01213	1.02083	1.02502	1.01104	0.997887	1.01183	1.0147	1.01048	1.00956	1.02597
Wild	Nulliparous	0.770605	0.739828	0.729151	0.77352	0.76225	0.710173	0.695967	0.685546	0.696684	0.738987	0.755426	0.742287	0.718745	0.727405	0.738914	0.747515	0.752945	0.733425	0.712853	0.707988	0.715098	0.732493	0.748958	0.742381	0.738584	0.732696	0.718327	0.724491	0.733067	0.732392	0.727115	0.726288	0.727511	0.722694	0.7279	0.734816	0.734099	0.729356	0.730724	0.737494	0.733946	0.727614	0.724023	0.727452	0.729716	0.728995	0.726604	0.73047
Wild	Nulliparous	0.727577	0.728135	0.76826	0.814505	0.820628	0.803895	0.81692	0.782334	0.750224	0.763858	0.793938	0.825059	0.841494	0.820299	0.813755	0.820465	0.822214	0.809399	0.801594	0.806709	0.796568	0.803148	0.820217	0.80762	0.818631	0.834241	0.82449	0.819674	0.80992	0.796455	0.807167	0.805645	0.797166	0.807611	0.800441	0.798503	0.819699	0.822144	0.81802	0.815001	0.812065	0.807813	0.804033	0.803541	0.805486	0.805317	0.803231	0.817454
Wild	Nulliparous	0.863606	0.912536	0.946189	0.918115	0.92529	0.943667	0.889298	0.850227	0.870808	0.95662	0.888172	0.88071	0.980984	1.02187	0.994971	0.974316	1.03387	0.994934	0.947028	0.947733	0.948587	0.94477	0.948228	0.988321	1.00484	1.00064	0.998581	1.00299	0.987574	0.958119	0.977775	0.984156	0.970482	0.960967	0.976967	0.99322	0.987713	0.996544	0.996653	0.98113	0.964116	0.965337	0.977591	0.983023	0.983592	0.982591	0.982806	0.984732
Wild	Nulliparous	0.9781	0.996666	0.871296	0.969126	1.00797	0.969634	1.02075	1.05395	1.08609	1.12709	1.05347	1.04141	1.12047	1.15802	1.14228	1.15612	1.29978	1.14504	1.0469	1.11185	1.11023	1.10621	1.13722	1.23284	1.20191	1.15111	1.20295	1.17916	1.17556	1.22414	1.19936	1.16286	1.1456	1.1646	1.17268	1.18115	1.20171	1.18928	1.18997	1.20786	1.18307	1.1757	1.1811	1.17587	1.18312	1.19054	1.1885	1.18978
Wild	Nulliparous	1.11982	1.02859	1.19765	1.14621	1.05493	1.03684	1.1819	1.14172	0.990028	0.897297	1.03486	1.08881	0.969797	1.03958	1.0457	0.997668	0.987735	1.00959	1.01143	0.97763	0.991323	1.03615	1.0697	1.01303	0.991271	0.99495	0.993139	0.994407	0.997534	0.998644	0.987538	0.985172	0.987527	0.978403	0.970248	0.98165	1.01532	0.995595	0.989545	1.00801	0.981111	0.968771	0.976232	0.990814	0.988873	0.974796	0.96173	0.977266
Wild	Nulliparous	0.760448	0.718089	0.626604	0.742597	0.753857	0.67783	0.731876	0.727249	0.681853	0.651928	0.676052	0.698445	0.695447	0.687294	0.691106	0.703016	0.710055	0.693072	0.682314	0.692208	0.690844	0.69286	0.700888	0.707952	0.709123	0.710862	0.718832	0.712124	0.711204	0.721832	0.7195	0.708016	0.697862	0.702401	0.699182	0.703012	0.723921	0.724352	0.721174	0.722935	0.725805	0.718977	0.712277	0.72094	0.725885	0.721615	0.711707	0.718079
Wild	Nulliparous	0.909222	0.901492	0.748135	0.78029	0.767904	0.726309	0.777273	0.814129	0.833174	0.838237	0.785098	0.764711	0.789781	0.795504	0.816247	0.841752	0.843722	0.793532	0.777369	0.819354	0.780402	0.785095	0.834503	0.823719	0.812468	0.806193	0.798808	0.793983	0.796575	0.805097	0.807177	0.799224	0.79176	0.80186	0.801571	0.806681	0.827468	0.81538	0.802072	0.801461	0.805314	0.808432	0.809138	0.808155	0.814455	0.816207	0.808102	0.811859
Wild	Nulliparous	1.02762	1.09798	1.02062	1.06624	1.00541	0.916907	0.967185	1.01287	1.00201	0.944625	0.958102	1.01104	1.0778	1.11858	1.08466	1.04516	1.07162	1.00961	0.995371	1.08286	1.05789	1.04303	1.06665	1.08612	1.08942	1.08325	1.07747	1.05425	1.04934	1.0705	1.07588	1.063	1.0516	1.07131	1.07107	1.06523	1.07112	1.06469	1.07192	1.08905	1.06329	1.0583	1.06568	1.05628	1.0659	1.06967	1.05586	1.07694
Wild	Nulliparous	0.961196	1.03547	0.971765	1.00978	1.0013	0.971911	1.02997	0.969361	0.9405	1.03675	0.947479	0.956586	1.12072	1.12377	1.00459	0.946805	1.07562	1.04748	1.00902	1.06638	1.06634	1.06468	1.09454	1.18225	1.16452	1.09426	1.06464	1.08149	1.07515	1.03415	1.05498	1.04408	1.02059	1.05562	1.07601	1.07449	1.06456	1.07015	1.07248	1.06386	1.05085	1.0531	1.05968	1.0507	1.05963	1.06854	1.06315	1.05994
Wild	Nulliparous	0.817072	0.845323	0.759747	0.797488	0.77694	0.741556	0.837616	0.832998	0.777475	0.75957	0.783997	0.818975	0.833337	0.788902	0.774833	0.784422	0.787145	0.793448	0.793349	0.780365	0.754477	0.763282	0.795174	0.783779	0.806529	0.824923	0.789667	0.788477	0.800629	0.808224	0.811013	0.797562	0.780216	0.781488	0.779628	0.785908	0.806687	0.802072	0.798072	0.803349	0.801468	0.797442	0.794211	0.794213	0.796595	0.797372	0.795539	0.800654
Wild	Nulliparous	1.07834	1.05105	0.993189	1.13361	1.1075	0.987103	1.04061	1.02889	1.01232	1.05575	1.0445	1.03932	1.06408	1.09807	1.09058	1.10339	1.22787	1.16898	1.08878	1.08069	1.04112	1.0463	1.10118	1.15502	1.14456	1.10935	1.10256	1.09514	1.11463	1.15739	1.13876	1.10764	1.09827	1.13779	1.1407	1.12787	1.1317	1.13693	1.14196	1.14462	1.14148	1.12658	1.11055	1.109	1.13121	1.13495	1.10513	1.12341
Wild	Nulliparous	0.881797	0.861393	0.902782	0.950847	0.942802	0.922768	0.986478	0.862199	0.799161	0.922589	0.904531	0.902058	0.958681	0.927022	0.886203	0.880734	0.933674	0.885653	0.84498	0.871733	0.897814	0.909147	0.906973	0.906532	0.910761	0.908699	0.89406	0.909595	0.919218	0.908631	0.917398	0.909102	0.893286	0.900663	0.904063	0.907891	0.917987	0.921293	0.922485	0.921845	0.912283	0.899266	0.894942	0.910868	0.912977	0.90766	0.905386	0.911341
Wild	Nulliparous	1.17109	1.21794	1.24858	1.16038	1.14191	1.16811	1.1315	1.07149	1.07961	1.19555	1.11934	1.09728	1.18514	1.22892	1.17392	1.12861	1.20187	1.21277	1.16584	1.11145	1.09135	1.11451	1.17282	1.23347	1.2142	1.17898	1.19877	1.19991	1.1753	1.14519	1.16825	1.14718	1.11322	1.15228	1.17056	1.16994	1.17137	1.17471	1.17954	1.17949	1.15675	1.15188	1.15805	1.1542	1.16328	1.16694	1.15501	1.15524
Wild	Nulliparous	1.53809	1.48382	1.14241	1.28256	1.43392	1.46271	1.55992	1.17119	1.02894	1.22069	1.22504	1.20311	1.21861	1.11899	1.19952	1.45046	1.59419	1.34507	1.20515	1.23824	1.25991	1.31508	1.36928	1.28929	1.26976	1.3108	1.37417	1.3705	1.345	1.32499	1.27504	1.2862	1.33431	1.32567	1.27062	1.24606	1.29321	1.34822	1.36128	1.32446	1.2851	1.25671	1.25573	1.29615	1.32	1.29767	1.24687	1.26016
Wild	Nulliparous	1.02042	0.94272	0.906142	0.94592	0.942802	0.920734	0.978135	0.931034	0.887064	0.931747	0.972071	0.981994	0.958146	0.917993	0.918835	0.961713	1.02171	0.933312	0.878746	0.930029	0.962239	0.957798	0.933502	0.930146	0.946252	0.963393	0.962405	0.965949	0.962608	0.949404	0.939127	0.949371	0.96279	0.942267	0.932713	0.940619	0.961437	0.974951	0.978954	0.975564	0.970575	0.963467	0.959879	0.966036	0.96946	0.963273	0.950601	0.958396
Wild	Nulliparous	1.70431	1.20643	1.02007	1.28286	1.32055	1.1173	1.17127	1.15985	1.07247	1.00211	1.1789	1.27727	1.15141	1.24172	1.27227	1.22435	1.19166	1.25684	1.2569	1.14361	1.18255	1.2692	1.30837	1.19979	1.20341	1.25579	1.23753	1.16275	1.17358	1.28316	1.201	1.14846	1.16379	1.23256	1.21286	1.20791	1.29989	1.23412	1.20034	1.24399	1.2573	1.2138	1.17054	1.19299	1.22499	1.22067	1.18071	1.22164
Wild	Nulliparous	0.564712	0.52411	0.564852	0.553449	0.525375	0.51995	0.577514	0.528704	0.493028	0.555284	0.551809	0.540039	0.548917	0.567434	0.567207	0.557141	0.556811	0.551865	0.538681	0.523698	0.534557	0.550843	0.557392	0.541869	0.552518	0.567457	0.555444	0.552718	0.55421	0.554501	0.552222	0.552987	0.553263	0.545524	0.553383	0.565137	0.566228	0.556752	0.559714	0.57421	0.564473	0.555663	0.55445	0.560811	0.564487	0.565043	0.56474	0.569631
Wild	Nulliparous	0.821211	0.829073	0.802322	0.795507	0.752137	0.717415	0.772253	0.757089	0.725562	0.740676	0.770987	0.800065	0.818856	0.826931	0.813546	0.80524	0.829905	0.807392	0.785458	0.792187	0.781953	0.796401	0.830705	0.835046	0.830834	0.817277	0.796168	0.809947	0.824044	0.818032	0.80713	0.801521	0.801186	0.800939	0.812726	0.821533	0.816109	0.81974	0.826377	0.828977	0.818234	0.814356	0.816054	0.814919	0.816094	0.815629	0.812887	0.82208
Wild	Nulliparous	1.14249	1.12301	1.04636	1.07633	1.13004	1.13016	1.02438	1.01386	1.03132	1.01704	1.03682	1.09819	1.16647	1.09702	1.04515	1.07651	1.24988	1.16052	1.0682	1.09641	1.06186	1.04868	1.07645	1.1273	1.11779	1.09401	1.11374	1.09544	1.0753	1.0765	1.10481	1.06507	1.01111	1.04621	1.05347	1.05174	1.07283	1.08545	1.07651	1.05714	1.06833	1.07392	1.06823	1.05869	1.06777	1.07689	1.07082	1.05951
Wild	Nulliparous	0.994997	1.03893	1.07158	1.02993	0.979919	0.948464	0.946935	0.884231	0.863128	0.950155	0.999938	0.999939	0.980329	1.01146	1.01861	1.01785	1.04487	0.968421	0.918694	0.945706	0.948235	0.956611	0.977363	0.996515	1.00292	1.00064	0.998581	1.00469	0.981292	0.937257	0.955624	0.962516	0.953341	0.959244	0.958386	0.964924	0.98564	0.966296	0.962015	0.98129	0.967416	0.954532	0.954251	0.969238	0.968104	0.958761	0.953656	0.964297
Wild	Nulliparous	0.839321	0.831212	0.867309	0.803263	0.757903	0.760264	0.813924	0.82015	0.807912	0.816379	0.823134	0.805965	0.775828	0.781539	0.788921	0.800329	0.824783	0.802042	0.781527	0.787943	0.765079	0.762496	0.785287	0.805743	0.796223	0.786204	0.805386	0.797318	0.785469	0.784395	0.786476	0.780397	0.774165	0.785018	0.780704	0.773844	0.779523	0.793637	0.801855	0.797453	0.78239	0.778054	0.781705	0.782299	0.785922	0.783552	0.773229	0.77779
Wild	Nulliparous	0.9347	1.05914	1.0762	0.886289	0.832547	0.87	0.872794	0.890029	0.905892	0.90489	0.934881	0.948993	0.928256	0.892447	0.89939	0.924863	0.920132	0.919527	0.909476	0.887459	0.887752	0.889827	0.892578	0.910922	0.920714	0.92161	0.922556	0.941826	0.951256	0.937007	0.915307	0.910497	0.916641	0.912126	0.899786	0.905107	0.936937	0.916015	0.902704	0.914463	0.914271	0.904306	0.899044	0.914911	0.916829	0.91127	0.908797	0.9141
Wild	Nulliparous	0.84542	0.824052	0.865046	0.912542	0.912272	0.884754	0.890178	0.841247	0.814176	0.858261	0.861038	0.886184	0.938415	0.906972	0.888899	0.898161	0.922325	0.907908	0.88954	0.891541	0.891255	0.915075	0.952614	0.952696	0.941157	0.918917	0.888335	0.885486	0.900984	0.919781	0.91741	0.901921	0.885545	0.881809	0.881337	0.890819	0.911449	0.908337	0.903056	0.904602	0.903797	0.901267	0.899117	0.900094	0.904084	0.902693	0.894291	0.898615
Wild	Nulliparous	0.871625	0.664029	0.633282	0.804242	0.828158	0.745239	0.891765	0.834677	0.73673	0.753517	0.818212	0.818937	0.762999	0.817375	0.832828	0.812701	0.814321	0.822082	0.811107	0.780705	0.780926	0.808629	0.837205	0.808943	0.813456	0.830868	0.821487	0.803198	0.803609	0.823623	0.815351	0.8011	0.794359	0.804409	0.803994	0.80901	0.829802	0.816158	0.810922	0.822948	0.813578	0.805012	0.803072	0.808195	0.815972	0.819182	0.815879	0.820922
Wild	Nulliparous	0.797924	0.721414	0.715703	0.760405	0.74417	0.708071	0.764748	0.726867	0.679504	0.698139	0.710393	0.71339	0.712992	0.724637	0.719605	0.722908	0.766856	0.728627	0.691862	0.703142	0.701523	0.703074	0.710707	0.716792	0.727579	0.731079	0.716793	0.706049	0.702248	0.704631	0.709157	0.713898	0.713308	0.701433	0.710224	0.72301	0.722605	0.730119	0.73648	0.735766	0.726494	0.718517	0.715838	0.71961	0.722627	0.720281	0.714507	0.726244
Wild	Nulliparous	1.11818	1.11883	0.951621	1.0619	1.11658	1.03436	0.954678	0.952427	0.973239	0.965452	0.949409	0.980304	1.03699	0.952559	0.930404	0.983123	1.08147	1.01176	0.962287	1.01683	0.995053	0.986574	1.00957	1.02883	1.03418	1.02945	1.02581	1.04679	1.0408	1.00409	1.02495	1.0185	0.991548	0.994782	1.01476	1.03401	1.03974	1.04851	1.05067	1.04339	1.03287	1.02989	1.02618	1.01013	1.01787	1.02919	1.02597	1.01855
Wild	Nulliparous	0.642847	0.746111	0.719822	0.639598	0.623239	0.660432	0.686216	0.644638	0.619394	0.663338	0.660913	0.664645	0.684177	0.660159	0.655639	0.67462	0.699533	0.662399	0.644524	0.682616	0.686752	0.679788	0.679214	0.699104	0.690352	0.67509	0.684116	0.698955	0.694458	0.670422	0.666476	0.669719	0.672959	0.670823	0.678435	0.68455	0.679963	0.682588	0.687634	0.688997	0.67765	0.674258	0.675891	0.672494	0.677639	0.68318	0.682918	0.685285
Wild	Nulliparous	0.76512	0.754779	0.797225	0.918381	0.836117	0.721833	0.857382	0.874344	0.79559	0.746494	0.794932	0.814723	0.783327	0.840366	0.851479	0.83539	0.859493	0.850797	0.838349	0.842011	0.829161	0.833438	0.853055	0.856205	0.849053	0.843414	0.84781	0.842169	0.848929	0.867464	0.843789	0.828329	0.829811	0.838781	0.84414	0.851103	0.862309	0.852418	0.845194	0.850097	0.860654	0.854535	0.842541	0.846103	0.853289	0.852078	0.841658	0.853251
Wild	Nulliparous	0.917384	1.02943	1.04776	0.874519	0.791121	0.795739	0.851837	0.822954	0.793565	0.83758	0.876772	0.889674	0.874163	0.849805	0.818823	0.828815	0.931067	0.882876	0.810368	0.801544	0.82252	0.836619	0.839945	0.859243	0.860291	0.847375	0.837236	0.85491	0.858285	0.840525	0.874348	0.875175	0.8484	0.846821	0.841234	0.844741	0.86569	0.865907	0.858811	0.854274	0.856231	0.852033	0.846468	0.849838	0.856112	0.857471	0.851896	0.854073
Wild	Nulliparous	0.960654	1.09101	1.10662	0.882235	0.989014	1.34582	0.957189	0.854365	0.872181	0.914862	0.84829	0.847865	0.939018	0.941361	0.92926	0.943596	1.00226	0.921381	0.860464	0.88866	0.916999	0.915037	0.897294	0.915079	0.92421	0.931967	0.950768	0.931101	0.905769	0.900454	0.937688	0.934737	0.900779	0.894506	0.921908	0.944283	0.929986	0.928965	0.926568	0.916741	0.905097	0.910734	0.918291	0.903047	0.911623	0.926315	0.928202	0.92169
Wild	Nulliparous	1.33555	1.14215	1.07192	1.21311	1.34556	1.33775	1.25839	1.25791	1.25576	1.20772	1.29213	1.43987	1.58361	1.63543	1.55075	1.51615	1.68872	1.39131	1.28574	1.44895	1.30157	1.31047	1.53446	1.67094	1.52085	1.40691	1.48752	1.4822	1.43837	1.41385	1.43499	1.43434	1.40753	1.38647	1.42426	1.48234	1.50018	1.45848	1.42241	1.41731	1.44149	1.45099	1.43551	1.40799	1.44162	1.4604	1.41614	1.41485
Wild	Nulliparous	0.990186	0.952097	0.9913	0.963257	0.91484	0.911092	1.0344	0.957593	0.87473	0.92092	0.919866	0.942578	1.00249	0.998477	0.985615	0.989678	1.0164	0.950371	0.882237	0.867974	0.927365	0.964401	0.958643	0.977085	0.986941	0.979709	0.959806	0.958199	0.963988	0.966413	0.958803	0.948194	0.941938	0.947542	0.956547	0.971938	0.992191	0.984045	0.97349	0.972818	0.977657	0.975154	0.967989	0.965131	0.971626	0.974223	0.967397	0.976213
Wild	Nulliparous	0.839817	0.784559	0.67194	0.698943	0.742731	0.770486	0.788936	0.730082	0.695496	0.739909	0.707479	0.705962	0.749297	0.718217	0.710817	0.718538	0.707103	0.712893	0.710504	0.690413	0.697091	0.706733	0.715001	0.733912	0.740682	0.733108	0.71884	0.716536	0.718971	0.719589	0.716547	0.705794	0.695477	0.699392	0.707975	0.717269	0.724002	0.721636	0.719518	0.721331	0.723842	0.721271	0.716495	0.715521	0.716945	0.716835	0.715248	0.727259
Wild	Nulliparous	1.15843	1.15561	0.974252	1.09713	1.06843	0.980799	1.19671	1.25298	1.13875	1.05215	1.06113	1.12545	1.20194	1.17913	1.1379	1.15476	1.29597	1.17756	1.09623	1.16427	1.16231	1.13847	1.13407	1.18876	1.17662	1.1468	1.16681	1.14378	1.11638	1.11806	1.19238	1.18095	1.11338	1.1116	1.13187	1.15022	1.15169	1.1539	1.16867	1.18398	1.14699	1.1355	1.14334	1.14033	1.14984	1.15295	1.14245	1.16488
Wild	Nulliparous	0.89607	0.784462	0.697238	0.853786	0.869259	0.748574	0.728248	0.72946	0.733796	0.731184	0.718189	0.710118	0.710575	0.710507	0.744437	0.782488	0.765397	0.711509	0.70413	0.763879	0.743524	0.747536	0.779782	0.756769	0.73021	0.727155	0.757024	0.757483	0.734396	0.712367	0.741337	0.753198	0.738604	0.724777	0.738138	0.746623	0.726525	0.735833	0.74536	0.738747	0.716432	0.722093	0.739293	0.730966	0.737511	0.744564	0.739473	0.736425
Wild	Nulliparous	0.874635	0.730872	0.767344	0.967849	0.958386	0.816052	0.834453	0.88466	0.888805	0.830064	0.865931	0.849199	0.78233	0.832254	0.883902	0.88572	0.8304	0.79112	0.818447	0.911683	0.862509	0.811386	0.806067	0.84641	0.837026	0.827453	0.878367	0.857911	0.831909	0.840201	0.877336	0.873568	0.842695	0.842602	0.842766	0.840718	0.841068	0.862584	0.864524	0.842309	0.839197	0.849957	0.856217	0.837698	0.8495	0.86694	0.864339	0.848677
Wild	Nulliparous	0.851157	0.898963	1.13497	1.01649	0.83543	0.761283	0.88526	0.878146	0.871337	1.00983	0.902704	0.821111	0.822935	0.849633	0.861194	0.849076	0.824131	0.796734	0.802163	0.847708	0.860356	0.836153	0.803092	0.806002	0.812286	0.823394	0.840234	0.802658	0.782225	0.804035	0.826531	0.836548	0.82206	0.780775	0.781942	0.807772	0.827347	0.820331	0.797677	0.777465	0.784385	0.799962	0.807734	0.794248	0.793049	0.79769	0.800045	0.804468
Wild	Nulliparous	0.869538	0.755102	0.725206	0.768704	0.791176	0.775815	0.754341	0.749936	0.749796	0.746161	0.784613	0.807319	0.797764	0.796346	0.797291	0.792784	0.774395	0.73524	0.738954	0.800825	0.782731	0.74528	0.726122	0.746923	0.749758	0.753343	0.783912	0.76942	0.749099	0.746797	0.757371	0.7578	0.742422	0.718805	0.741217	0.766932	0.752271	0.747856	0.75057	0.751913	0.735283	0.738393	0.75158	0.748507	0.742531	0.743899	0.753759	0.748963
Wild	Nulliparous	0.824979	0.763596	0.821091	0.921481	0.917998	0.848254	0.849781	0.81883	0.785435	0.781087	0.808878	0.814965	0.793254	0.79738	0.817276	0.831266	0.813653	0.795635	0.789673	0.798772	0.817423	0.810305	0.786452	0.788888	0.807696	0.817456	0.797609	0.789098	0.785823	0.784482	0.793115	0.80616	0.811304	0.7941	0.788308	0.792163	0.798163	0.804153	0.806484	0.80447	0.800507	0.801099	0.803644	0.802348	0.801065	0.799641	0.798578	0.802833
Wild	Nulliparous	0.678253	0.682043	0.732604	0.767075	0.756967	0.711837	0.662962	0.613642	0.60629	0.657419	0.653078	0.652002	0.664305	0.62493	0.622318	0.647909	0.661164	0.625895	0.607434	0.635687	0.655725	0.655594	0.645365	0.654092	0.651309	0.640988	0.634834	0.635518	0.639711	0.643483	0.641875	0.640972	0.639706	0.634019	0.642762	0.647361	0.634636	0.641264	0.648733	0.647803	0.642964	0.641439	0.640315	0.634097	0.63737	0.640184	0.636109	0.638841
Wild	Nulliparous	1.08306	0.911496	1.08001	1.48218	1.32961	1.08169	1.3797	1.10544	0.93281	1.07734	1.29039	1.32599	1.19925	1.29916	1.33671	1.24293	1.11454	1.15168	1.14033	1.02966	1.18979	1.33902	1.27091	1.16373	1.22862	1.30993	1.18035	1.17055	1.18766	1.17837	1.17294	1.17106	1.16373	1.13995	1.15996	1.20122	1.22197	1.18893	1.17842	1.19931	1.1739	1.16601	1.17618	1.18471	1.18355	1.17361	1.16261	1.17408
Wild	Nulliparous	1.02057	1.16058	1.19813	1.23475	1.20045	1.13463	1.10391	0.959972	0.932271	1.13722	1.0942	1.04518	1.0879	1.1236	1.11577	1.09957	1.12756	1.13096	1.0814	1.01374	1.04744	1.07258	1.06487	1.08233	1.10724	1.11183	1.08008	1.07193	1.06016	1.0407	1.05877	1.07418	1.06772	1.03673	1.04033	1.05873	1.06529	1.0714	1.07934	1.08435	1.07097	1.05505	1.04851	1.06007	1.07387	1.07468	1.06071	1.06352
Wild	Nulliparous	0.867899	0.967585	1.0086	1.05765	0.948166	0.837577	0.88635	0.860008	0.844926	0.914096	0.881804	0.867249	0.907202	0.944173	0.926455	0.901331	0.931553	0.878969	0.831769	0.842609	0.899545	0.909847	0.871818	0.870881	0.888273	0.900884	0.888577	0.876126	0.873911	0.880572	0.875174	0.879657	0.882618	0.857994	0.864589	0.876714	0.868926	0.886482	0.897205	0.888723	0.879211	0.875654	0.874204	0.868245	0.878711	0.887017	0.879556	0.87372
Wild	Nulliparous	0.86597	0.95019	1.09068	0.951347	0.911849	0.961693	0.952678	0.888695	0.884203	1.00784	1.0693	1.04393	0.987104	0.973606	1.01521	1.05868	1.01406	0.946841	0.91831	0.948674	1.01876	1.03773	1.007	1.02688	1.01456	1.00105	1.02322	0.992403	0.975147	0.998635	1.02326	1.01476	0.98682	0.977737	0.991612	0.999705	0.982556	0.986426	0.99901	1.0057	0.986184	0.986923	0.994849	0.979999	0.993596	1.00286	0.986315	0.991545
Wild	Nulliparous	1.22417	1.6791	1.65032	1.39515	1.35497	1.36624	1.17511	1.01983	1.04898	1.45061	1.47484	1.39659	1.43137	1.35704	1.40551	1.50818	1.44159	1.26582	1.20483	1.2887	1.31468	1.32931	1.35194	1.37365	1.35957	1.3269	1.30492	1.31895	1.31887	1.30505	1.40733	1.40338	1.30897	1.27082	1.25429	1.25846	1.28146	1.3027	1.32736	1.34233	1.29944	1.28346	1.28417	1.26907	1.31249	1.33803	1.29249	1.2797
Wild	Nulliparous	0.871227	1.11701	1.28498	1.07256	1.01159	1.06504	1.04982	0.886688	0.835908	1.00094	1.02811	0.971384	0.936037	1.00972	0.98313	0.921844	0.950658	0.938789	0.905542	0.88919	0.944992	0.96725	0.943755	0.962103	0.973457	0.960261	0.926044	0.919523	0.932748	0.952729	0.961452	0.950336	0.927256	0.909072	0.927268	0.951975	0.949545	0.936496	0.942015	0.961201	0.937722	0.929841	0.935238	0.933308	0.937679	0.94057	0.936411	0.933609
Wild	Nulliparous	0.883584	0.841528	0.977277	1.02213	1.0019	0.986514	1.04614	0.907366	0.837182	0.953327	0.967239	0.947938	0.945143	0.942703	0.932826	0.932694	0.961063	0.946252	0.913289	0.895655	0.928574	0.952105	0.94853	0.945202	0.961904	0.966774	0.9313	0.92399	0.938094	0.957296	0.948471	0.948109	0.950942	0.93216	0.930785	0.937287	0.936597	0.924063	0.934899	0.964068	0.940824	0.932211	0.937523	0.935471	0.939764	0.942567	0.938284	0.935375
Wild	Nulliparous	1.26545	1.29875	1.33853	1.20727	1.17426	1.23802	1.30394	1.11003	1.02774	1.20024	1.36491	1.38675	1.32494	1.46512	1.40958	1.2886	1.31598	1.35801	1.33078	1.2453	1.25201	1.24834	1.23557	1.29635	1.34864	1.32182	1.224	1.25008	1.28305	1.26773	1.32921	1.29	1.20267	1.19699	1.23295	1.25726	1.2315	1.22277	1.24585	1.2856	1.27203	1.25402	1.24122	1.23119	1.23394	1.23694	1.23331	1.2447
Wild	Nulliparous	10	1.74516	1.4588	10	10	1.30197	1.51929	1.53794	1.35606	1.27627	2.01681	10	1.53504	1.52319	1.85661	2.27327	1.54945	1.58429	1.57898	1.35432	1.39077	1.57304	1.74731	1.46999	1.56764	1.77921	1.51865	1.37911	1.44101	1.73616	1.56221	1.49124	1.50564	1.43457	1.45108	1.52793	1.59583	1.54644	1.49243	1.48695	1.55797	1.48312	1.39747	1.47095	1.5217	1.5034	1.45529	1.54267
Wild	Nulliparous	0.803761	0.827026	0.7521	0.769801	0.789846	0.782294	0.754344	0.695963	0.676628	0.73252	0.77237	0.779726	0.758448	0.720591	0.735748	0.772879	0.761577	0.723655	0.688013	0.675673	0.714057	0.737709	0.72869	0.721045	0.73534	0.743806	0.718972	0.721915	0.725241	0.716128	0.718371	0.719005	0.711145	0.692855	0.707193	0.726298	0.719746	0.714326	0.709944	0.708094	0.716184	0.709845	0.69847	0.701938	0.710767	0.710272	0.697501	0.704027
Wild	Nulliparous	0.968626	0.899673	1.05356	1.24521	1.11981	0.945077	0.997938	0.91295	0.870232	0.99245	1.05396	1.03352	0.975566	0.926772	0.970275	1.05675	1.04869	0.966742	0.886497	0.855103	0.944921	1.01409	0.997204	0.96917	0.977213	0.983352	0.94585	0.939156	0.944752	0.948764	0.954906	0.953848	0.942381	0.923017	0.941707	0.961351	0.946886	0.953748	0.95567	0.944755	0.941464	0.925074	0.912059	0.926683	0.937537	0.936183	0.925729	0.928219
Wild	Nulliparous	1.21241	1.24636	1.28698	1.17071	1.1428	1.20537	1.26982	1.08972	1.01677	1.18464	1.1812	1.16339	1.19813	1.16918	1.16796	1.19889	1.23036	1.14652	1.05336	1.02469	1.16962	1.19509	1.07798	1.08925	1.16478	1.20941	1.13461	1.13478	1.15146	1.14321	1.11579	1.12175	1.12921	1.07068	1.10825	1.15859	1.12304	1.11813	1.13593	1.15302	1.12046	1.09253	1.08748	1.11021	1.11683	1.1103	1.10385	1.1159
Wild	Nulliparous	0.821839	1.03706	1.19275	1.24492	1.21932	1.11408	0.946411	0.890014	0.914118	0.989338	0.980795	1.00858	1.08667	1.02687	1.0377	1.10866	1.14162	1.01398	0.933797	0.968091	1.07507	1.07089	0.996787	1.09238	1.13955	1.10367	1.04962	1.05897	1.05302	1.01501	1.05263	1.05635	1.01915	0.992323	1.01176	1.03091	1.01047	1.02539	1.0373	1.03163	1.03189	1.03415	1.02976	1.01202	1.02468	1.03641	1.02505	1.02997
Wild	Nulliparous	1.27147	1.26088	1.04087	1.30479	1.37224	1.1213	1.01488	0.923586	0.920208	1.05347	1.11333	1.10982	1.0868	1.06484	1.10407	1.16568	1.14871	1.03536	0.974592	1.00667	1.05382	1.07258	1.06555	1.08652	1.06843	1.04898	1.07079	1.07562	1.05767	1.04032	1.10662	1.07788	0.999089	1.00271	1.03489	1.05206	1.02956	1.03241	1.03625	1.03163	1.03189	1.03415	1.02976	1.01202	1.02548	1.03384	1.01446	1.01853
Wild	Nulliparous	0.876166	0.869495	1.11294	1.07975	0.957719	0.898857	0.955007	0.843156	0.797984	0.949391	0.938035	0.870793	0.85595	0.994627	0.976299	0.893837	0.951312	0.953386	0.894245	0.840454	0.951182	0.991067	0.920027	0.937161	0.951003	0.937378	0.905182	0.946753	0.96298	0.916634	0.917309	0.939267	0.947682	0.903123	0.922238	0.949016	0.924043	0.927462	0.942411	0.95004	0.927167	0.920492	0.926223	0.924766	0.928797	0.934357	0.93747	0.942098
Wild	Nulliparous	0.904485	0.903254	0.878511	0.972628	1.02095	0.972959	0.909022	0.808549	0.800191	0.950472	0.930709	0.907679	0.945229	0.942022	0.953599	0.974143	0.972352	0.899151	0.86818	0.921123	0.972437	0.948508	0.894094	0.929446	0.967209	0.962042	0.909949	0.916143	0.92612	0.915607	0.936512	0.935929	0.913088	0.896094	0.914289	0.938825	0.937102	0.925881	0.926232	0.936636	0.924507	0.916551	0.914859	0.914017	0.91936	0.922997	0.919909	0.918039
Wild	Nulliparous	1.23206	1.29221	1.16643	1.17571	1.2392	1.24745	1.10242	0.986186	0.961147	1.04485	1.08652	1.11349	1.14791	1.1842	1.18046	1.13592	1.07695	1.05466	1.04444	1.04128	1.12234	1.12007	1.05975	1.13671	1.16907	1.14152	1.10704	1.09578	1.09248	1.0914	1.11493	1.1013	1.0634	1.04884	1.06055	1.07144	1.0624	1.07853	1.09633	1.09955	1.08392	1.07638	1.07294	1.06174	1.07672	1.08589	1.07066	1.08251
Wild	Nulliparous	0.990997	0.990024	1.15397	1.10168	0.961701	0.932001	1.24185	1.06491	0.875533	0.909617	1.0278	1.09627	1.07471	1.16843	1.12209	1.02363	1.01622	1.01431	0.993192	0.966638	1.03024	1.05332	1.01985	1.03506	1.08352	1.09491	1.01929	0.9975	1.02848	1.08995	1.09845	1.07377	1.03765	1.0096	1.01291	1.04316	1.08015	1.05463	1.02883	1.02842	1.03929	1.05278	1.05893	1.0498	1.04059	1.03372	1.03261	1.05772
Wild	Nulliparous	0.729273	0.730338	0.77718	0.713901	0.686881	0.696404	0.680843	0.634031	0.630495	0.708943	0.707918	0.687169	0.680888	0.674132	0.672732	0.685605	0.715187	0.668444	0.624547	0.630073	0.670412	0.67734	0.654474	0.672144	0.689111	0.688787	0.669454	0.666709	0.666147	0.661182	0.66421	0.677387	0.682672	0.653651	0.65827	0.673849	0.670678	0.662103	0.663728	0.67314	0.661631	0.661205	0.670264	0.675251	0.673956	0.668326	0.662908	0.667945
Wild	Nulliparous	0.969161	1.08631	1.12537	1.16027	1.13617	1.08423	1.06129	0.935785	0.893129	1.02125	1.08522	1.05461	0.998865	1.02284	1.08312	1.13717	1.12145	1.04165	1.0016	1.03159	1.04892	1.06953	1.08683	1.07307	1.12776	1.17539	1.10771	1.06879	1.05316	1.05631	1.09982	1.09748	1.05851	1.04432	1.0561	1.06845	1.05948	1.05065	1.05109	1.05903	1.05854	1.05706	1.05611	1.05647	1.07565	1.08075	1.05671	1.05891
Wild	Nulliparous	0.927016	0.938509	1.08773	1.0297	1.02487	1.05617	0.973185	0.855756	0.827769	0.940014	0.997476	0.977582	0.935431	0.965971	0.974484	0.962819	0.961035	0.917281	0.872739	0.860438	0.912001	0.949397	0.941316	0.918623	0.927825	0.935401	0.903583	0.90058	0.898934	0.891882	0.925229	0.942693	0.92495	0.883785	0.895504	0.912787	0.891859	0.907056	0.917464	0.908332	0.906419	0.899227	0.891256	0.891608	0.897969	0.902118	0.900365	0.906008
Wild	Nulliparous	1.02622	0.964486	1.49912	1.22096	1.11207	1.16906	1.14327	0.906708	0.821851	0.983779	1.05819	1.02133	0.97785	1.09821	1.11023	1.05426	1.08492	1.03183	0.963332	0.944167	1.06178	1.10545	1.0315	1.01926	1.07814	1.10274	1.00303	1.03623	1.06346	1.02047	1.03667	1.05627	1.04392	0.984472	1.00077	1.04459	1.05033	1.04416	1.04637	1.05166	1.01747	1.00201	1.01132	1.0342	1.03515	1.02766	1.02643	1.02715
Wild	Nulliparous	0.796326	0.807188	0.79369	0.822385	0.802535	0.762354	0.775537	0.700632	0.668123	0.752931	0.774218	0.7596	0.746243	0.756538	0.747726	0.734558	0.744162	0.728099	0.70101	0.686792	0.725579	0.747361	0.741528	0.760692	0.765542	0.755172	0.74109	0.735554	0.740524	0.750077	0.74274	0.740589	0.743031	0.738699	0.746638	0.749007	0.734587	0.744347	0.755364	0.754322	0.74148	0.739989	0.744719	0.741182	0.741588	0.741693	0.739304	0.74558
Wild	Nulliparous	0.763039	0.77793	0.893016	0.874169	0.815896	0.769278	0.742748	0.683182	0.685386	0.803268	0.773176	0.737801	0.752668	0.760415	0.781092	0.791288	0.758592	0.728432	0.709599	0.708553	0.749353	0.780763	0.782308	0.772632	0.775101	0.776831	0.760886	0.744705	0.741938	0.752689	0.755265	0.752317	0.744008	0.731091	0.741976	0.754183	0.746143	0.744061	0.749213	0.756185	0.750325	0.742565	0.739771	0.746515	0.75441	0.754542	0.746817	0.756635
Wild	Nulliparous	0.9004	0.831686	0.823432	1.0029	0.950037	0.78146	0.787748	0.762869	0.757954	0.818931	0.82811	0.828292	0.829732	0.781849	0.79608	0.829449	0.791548	0.755129	0.741566	0.753207	0.76776	0.789589	0.807602	0.796741	0.796408	0.801604	0.796413	0.77042	0.757766	0.769472	0.782085	0.77535	0.760339	0.763771	0.768578	0.763048	0.747821	0.76489	0.771193	0.75806	0.769178	0.771287	0.760067	0.74461	0.758852	0.76732	0.749036	0.756809
Wild	Nulliparous	0.911395	0.950265	0.98748	0.809274	0.802467	0.887859	0.800348	0.715419	0.70758	0.7971	0.787358	0.767944	0.779499	0.789448	0.773367	0.769205	0.821037	0.76092	0.705996	0.722401	0.785698	0.796889	0.759358	0.775993	0.804661	0.800001	0.745584	0.760774	0.777613	0.764434	0.784914	0.786498	0.764346	0.741158	0.756105	0.771841	0.754884	0.756339	0.7696	0.781456	0.767602	0.759786	0.760054	0.76074	0.765982	0.768246	0.763935	0.764846
Wild	Nulliparous	0.79758	0.84618	0.825588	0.91662	0.922843	0.843706	0.802714	0.762816	0.74917	0.777187	0.808531	0.82694	0.830547	0.835793	0.835122	0.835084	0.840985	0.795374	0.762225	0.774653	0.80628	0.827355	0.830417	0.834108	0.827092	0.821584	0.828869	0.824246	0.822656	0.831321	0.843705	0.826438	0.798035	0.798961	0.815132	0.827201	0.822447	0.826329	0.824013	0.814487	0.817994	0.807559	0.795901	0.806281	0.818841	0.819181	0.806349	0.812925
Wild	Nulliparous	0.757762	0.781273	0.894243	0.817951	0.742651	0.717921	0.730569	0.712702	0.702439	0.73015	0.737205	0.740303	0.753122	0.789051	0.772362	0.738358	0.747396	0.746679	0.721588	0.691297	0.741521	0.773911	0.763296	0.76864	0.76798	0.758068	0.743626	0.749887	0.745487	0.726483	0.745356	0.754619	0.7431	0.722356	0.729398	0.748144	0.754935	0.743024	0.738774	0.747548	0.748073	0.743937	0.73814	0.734659	0.743635	0.748653	0.741025	0.747144
Wild	Nulliparous	1.07903	1.19796	0.99284	1.01146	0.969429	0.89182	0.888901	0.844907	0.832959	0.900958	0.90307	0.913027	0.944874	0.911841	0.89148	0.890158	0.892574	0.8562	0.827779	0.83761	0.89198	0.912321	0.894217	0.913741	0.911351	0.89432	0.883352	0.872126	0.868497	0.876614	0.899913	0.893405	0.862132	0.838677	0.855504	0.872057	0.8548	0.870442	0.882181	0.874633	0.865507	0.868044	0.871534	0.859014	0.866293	0.88046	0.885271	0.875792
Wild	Nulliparous	0.956579	0.885512	1.04516	0.997854	0.979922	1.00387	0.971581	0.885662	0.866992	0.960896	0.913393	0.889756	0.920704	0.873432	0.873625	0.891923	0.860367	0.825485	0.817348	0.843455	0.866911	0.88728	0.890956	0.852752	0.839479	0.857414	0.895775	0.904177	0.893576	0.8823	0.890137	0.878195	0.858751	0.867078	0.868102	0.873455	0.892258	0.886726	0.870069	0.856382	0.859021	0.860581	0.856477	0.848762	0.858423	0.870801	0.872534	0.871096
Wild	Nulliparous	0.458698	0.519087	0.645551	0.503561	0.511264	0.621995	0.540785	0.502537	0.508317	0.526013	0.484459	0.48413	0.532594	0.517279	0.494163	0.490968	0.520288	0.506288	0.493042	0.50729	0.502215	0.492663	0.488369	0.496784	0.493017	0.486422	0.491079	0.501189	0.500111	0.487944	0.496288	0.503347	0.500675	0.487875	0.494342	0.502639	0.496216	0.497758	0.502487	0.504099	0.493159	0.494327	0.50259	0.502402	0.498519	0.499947	0.508474	0.503392
Wild	Nulliparous	0.672505	0.715671	1.00686	0.830436	0.786988	0.889347	0.940639	0.84064	0.793801	0.880128	0.77461	0.75471	0.858118	0.860838	0.829849	0.80609	0.810316	0.772064	0.75024	0.777664	0.822018	0.840593	0.827199	0.814377	0.816161	0.817082	0.804284	0.830177	0.841657	0.817119	0.809466	0.822528	0.834391	0.80778	0.807629	0.822179	0.82995	0.824783	0.818855	0.816831	0.81276	0.816587	0.824089	0.826123	0.82812	0.828544	0.826674	0.826859
Wild	Nulliparous	0.934212	0.86569	1.01531	0.893399	0.840207	0.893363	1.01911	0.936281	0.810576	0.773374	0.864645	0.913723	0.857354	0.850131	0.847056	0.843885	0.844115	0.845887	0.82222	0.782407	0.815789	0.853539	0.852731	0.799238	0.809707	0.847896	0.849344	0.833081	0.833401	0.855746	0.851895	0.843028	0.836681	0.834118	0.823773	0.823429	0.842591	0.840011	0.827214	0.816881	0.820415	0.829368	0.832355	0.819607	0.817711	0.818779	0.817771	0.835262
Wild	Nulliparous	0.639755	0.659348	0.764485	0.756449	0.758554	0.783073	0.775542	0.770509	0.754431	0.722807	0.713254	0.732027	0.760502	0.737067	0.724824	0.737611	0.768041	0.722789	0.701002	0.74579	0.740432	0.727836	0.726564	0.737125	0.736953	0.734015	0.740389	0.745091	0.744955	0.742947	0.754623	0.752578	0.738702	0.730574	0.732489	0.737309	0.738788	0.744697	0.745524	0.739207	0.733076	0.73002	0.727504	0.722079	0.730467	0.736431	0.728809	0.723063
Wild	Nulliparous	1.0636	0.97255	1.75903	1.53871	1.37211	1.43088	1.50851	1.16708	1.05487	1.29359	1.40901	1.2841	1.16048	1.36643	1.35745	1.24507	1.35719	1.35142	1.28113	1.24709	1.31962	1.38902	1.37537	1.27509	1.2989	1.35663	1.31954	1.36022	1.44963	1.52946	1.49263	1.49113	1.48225	1.3586	1.36568	1.4466	1.50913	1.45774	1.4337	1.45821	1.41808	1.35131	1.32499	1.39922	1.44395	1.45083	1.44725	1.47488
Wild	Nulliparous	0.71203	0.712327	0.904349	0.75893	0.73289	0.817427	0.815071	0.706488	0.645341	0.68734	0.696402	0.694697	0.702211	0.734698	0.715378	0.688571	0.71902	0.681897	0.663855	0.706845	0.702459	0.701548	0.713326	0.711062	0.696838	0.687637	0.695753	0.690143	0.69591	0.71751	0.711329	0.699386	0.692351	0.695721	0.702138	0.707693	0.710205	0.711059	0.705211	0.696093	0.698186	0.700112	0.699052	0.695768	0.695677	0.701203	0.710233	0.708722
Wild	Nulliparous	0.741927	0.834606	1.23968	1.05857	0.972367	1.00387	0.971581	0.895204	0.838176	0.835026	0.895496	0.959635	0.982399	0.965444	0.978602	0.991281	0.945787	0.901885	0.875022	0.877088	0.948268	0.984026	0.962116	0.961252	0.96179	0.96171	0.959265	0.933622	0.939163	0.980415	0.947746	0.955384	0.981878	0.937681	0.92681	0.948645	0.981447	0.972608	0.946075	0.926415	0.936474	0.936549	0.933426	0.948227	0.948352	0.947031	0.953846	0.947073
Wild	Nulliparous	0.449964	0.455731	0.539822	0.560235	0.514355	0.471064	0.514678	0.486484	0.453459	0.475006	0.489738	0.492379	0.492893	0.524011	0.514173	0.491952	0.508548	0.492497	0.48065	0.495427	0.500237	0.496766	0.490198	0.489294	0.487098	0.49303	0.513053	0.504522	0.502	0.516983	0.50832	0.498896	0.496277	0.500973	0.49908	0.501564	0.515403	0.512251	0.506428	0.505379	0.506753	0.505229	0.503418	0.506412	0.509623	0.510872	0.509906	0.510878
Wild	Nulliparous	0.550144	0.584854	0.674158	0.556289	0.538043	0.598506	0.581089	0.520441	0.484922	0.505346	0.535909	0.549637	0.542032	0.540189	0.51445	0.497839	0.527715	0.503062	0.486051	0.512042	0.518665	0.507561	0.493088	0.500515	0.502813	0.502542	0.506643	0.501727	0.501152	0.509465	0.512632	0.514758	0.51206	0.498405	0.504484	0.512706	0.505707	0.502345	0.506038	0.512284	0.505536	0.502812	0.503961	0.503365	0.508099	0.512106	0.510861	0.508945
Wild	Nulliparous	0.94215	0.967742	1.01681	1.18006	1.29774	1.31906	1.38774	1.12856	0.983272	1.02839	1.06225	1.0951	1.12049	1.08783	1.09257	1.11065	1.08721	1.10011	1.11018	1.08938	1.06427	1.10821	1.19345	1.14142	1.07936	1.07707	1.16397	1.14149	1.11917	1.1408	1.08355	1.0831	1.12549	1.1235	1.12015	1.12854	1.14721	1.13539	1.11627	1.10884	1.13296	1.11529	1.08852	1.1125	1.12947	1.12875	1.1143	1.10265
Wild	Nulliparous	0.644159	0.63244	0.675941	0.677539	0.644075	0.634691	0.734847	0.675733	0.620992	0.678925	0.674445	0.662627	0.671245	0.683549	0.709279	0.714626	0.663899	0.664391	0.66736	0.646998	0.671122	0.703053	0.713727	0.683179	0.672265	0.675227	0.674148	0.674263	0.678705	0.684303	0.672818	0.675263	0.682216	0.664683	0.662825	0.669226	0.671812	0.675135	0.67986	0.683446	0.67823	0.672797	0.673288	0.683194	0.683383	0.679169	0.678079	0.685174
Wild	Nulliparous	0.691752	0.70783	0.746448	0.696993	0.643573	0.630597	0.688724	0.67179	0.659778	0.718348	0.711835	0.683404	0.671504	0.706525	0.70949	0.699223	0.722288	0.71031	0.697554	0.704429	0.694044	0.690171	0.697398	0.705284	0.707857	0.70612	0.703568	0.702285	0.705853	0.710825	0.695721	0.707765	0.729795	0.708627	0.697473	0.699949	0.708466	0.706928	0.698559	0.691575	0.702342	0.700595	0.69255	0.696629	0.701693	0.705014	0.706223	0.708831
Wild	Nulliparous	0.61452	0.595145	0.68624	0.692526	0.65967	0.636603	0.660574	0.636694	0.632127	0.688637	0.662976	0.627362	0.621621	0.655061	0.675508	0.673946	0.661711	0.659864	0.650501	0.63239	0.661008	0.660779	0.63241	0.640918	0.647874	0.649186	0.649273	0.651325	0.652412	0.649918	0.639578	0.64676	0.665747	0.672402	0.667326	0.658965	0.656209	0.665655	0.669069	0.661786	0.657635	0.650891	0.648467	0.659118	0.66029	0.659097	0.662802	0.667632
Wild	Nulliparous	1.01067	0.858113	0.906989	0.810278	0.822306	0.925508	0.95666	0.864518	0.841755	0.966533	0.897611	0.85322	0.887196	0.887829	0.905562	0.916089	0.879545	0.871432	0.886402	0.90762	0.905132	0.897508	0.899491	0.925159	0.876336	0.841004	0.896297	0.91326	0.920129	0.93436	0.911936	0.912805	0.930415	0.924469	0.917472	0.913707	0.91336	0.91389	0.916479	0.916946	0.901162	0.897386	0.90546	0.913808	0.9029	0.898791	0.915781	0.921464
Wild	Nulliparous	0.854713	0.722674	0.840067	0.904079	0.820564	0.745752	0.871489	0.781692	0.701663	0.766236	0.78112	0.774372	0.777407	0.814206	0.811024	0.786797	0.786919	0.78052	0.765713	0.753278	0.785078	0.79672	0.781187	0.786128	0.78427	0.781491	0.788082	0.797358	0.798477	0.788719	0.775891	0.791505	0.814881	0.794137	0.794623	0.802913	0.798234	0.788074	0.782196	0.782777	0.783421	0.785266	0.78905	0.794712	0.791549	0.787698	0.790165	0.798234
Wild	Nulliparous	0.868102	0.800056	0.845667	0.83191	0.770821	0.744865	0.862862	0.877713	0.833875	0.825037	0.818131	0.833064	0.85872	0.829919	0.851891	0.897112	0.889799	0.894388	0.877714	0.832663	0.823318	0.835467	0.853943	0.857341	0.849478	0.843327	0.848182	0.840796	0.842603	0.858738	0.855872	0.866551	0.880811	0.865706	0.858069	0.858179	0.860476	0.863409	0.868053	0.870705	0.859157	0.852683	0.855335	0.864796	0.869937	0.869593	0.86748	0.878161
Wild	Nulliparous	1.02103	0.845637	0.902933	1.03912	1.01361	0.925379	1.02419	0.941052	0.900209	1.04118	0.999191	0.96139	0.996873	1.03446	1.03334	1.02198	1.04579	1.02226	0.976163	0.944436	0.979755	1.01899	1.03229	1.02762	1.00588	0.986252	0.985035	1.00358	1.01736	1.00967	0.974546	0.993668	1.0426	1.02869	1.02391	1.03129	1.03844	1.02095	1.01485	1.02423	1.01157	0.996537	0.99586	1.02099	1.00736	0.994001	1.00998	1.02695
Wild	Nulliparous	1.18455	1.2634	0.919117	0.939314	0.904203	0.844415	0.925535	0.915879	0.868461	0.856776	0.847206	0.858958	0.887112	0.885238	0.923977	0.963471	0.92145	0.889946	0.87735	0.876692	0.87091	0.879451	0.898136	0.901074	0.875632	0.859131	0.880349	0.875135	0.873574	0.890491	0.901979	0.899658	0.893034	0.900948	0.911961	0.908045	0.885584	0.893946	0.894067	0.878187	0.881933	0.883917	0.879897	0.873138	0.88454	0.894823	0.890471	0.893574
Wild	Nulliparous	1.10181	1.1464	0.941714	0.766339	0.761713	0.860324	0.889888	0.818344	0.788406	0.858391	0.82947	0.834526	0.896773	0.869146	0.846476	0.857919	0.910086	0.886769	0.841351	0.824132	0.860665	0.85578	0.826252	0.886228	0.873992	0.839211	0.860397	0.887083	0.884743	0.855966	0.863405	0.875266	0.876627	0.861172	0.863498	0.867937	0.859157	0.860878	0.861837	0.856254	0.844034	0.849803	0.862062	0.856912	0.857633	0.85929	0.857628	0.862756
Wild	Nulliparous	1.39609	1.10144	0.935781	0.974282	0.885158	0.792479	0.922407	0.931092	0.891594	0.922323	0.91148	0.937552	1.00913	1.00507	0.988493	0.975143	0.964076	0.935086	0.926464	0.949351	0.945272	0.935298	0.935498	0.960244	0.921459	0.889309	0.929302	0.942598	0.941231	0.939224	0.931052	0.930631	0.933565	0.926644	0.930814	0.931078	0.917694	0.926249	0.9298	0.919706	0.911532	0.920301	0.925541	0.899395	0.910673	0.926822	0.920115	0.921248
Wild	Nulliparous	1.16662	1.08642	1.12934	1.05582	1.03704	1.10121	1.24982	1.10377	0.989414	1.02334	0.960055	0.957638	1.0352	1.02197	1.05864	1.11474	1.08997	1.07784	1.05172	1.00811	1.01713	1.03671	1.06076	1.11834	1.09229	1.03153	1.00579	1.01764	1.04148	1.05478	1.03419	1.0649	1.11012	1.0537	1.02487	1.01596	1.00994	1.03067	1.03587	1.01735	1.01444	1.0144	1.01547	1.01855	1.0211	1.02905	1.04267	1.04262
Wild	Nulliparous	0.816739	0.779743	0.762433	0.80167	0.77508	0.7478	0.877873	0.752832	0.668603	0.762721	0.757937	0.735925	0.741072	0.749689	0.771434	0.785457	0.763789	0.751954	0.74204	0.730858	0.745303	0.758433	0.759212	0.751653	0.735063	0.730072	0.750825	0.754198	0.747159	0.74196	0.75403	0.767996	0.771643	0.755323	0.744579	0.744039	0.751154	0.753132	0.749684	0.744691	0.748157	0.739825	0.732097	0.745363	0.747131	0.745349	0.749634	0.75969
Wild	Nulliparous	1.23171	1.04931	1.09549	0.96064	0.834344	0.813286	1.02899	0.954214	0.836732	0.87043	0.900523	0.955595	1.02128	0.968844	0.989524	1.03449	0.981089	0.968161	0.954287	0.923477	0.957569	0.997627	1.00758	0.979314	0.951467	0.945565	0.966615	0.953717	0.958545	0.992489	0.962703	0.980937	1.02572	0.996852	0.989748	0.993848	0.988495	0.984806	0.981795	0.981474	0.992818	0.991291	0.984193	0.989011	0.98695	0.985682	0.992587	1.00815
Wild	Nulliparous	0.545761	0.549447	0.487383	0.51523	0.547575	0.549917	0.520893	0.517319	0.530065	0.53885	0.521216	0.506978	0.506918	0.51144	0.532311	0.54485	0.516792	0.506567	0.50774	0.509518	0.508386	0.507495	0.510895	0.524199	0.516208	0.50757	0.520992	0.51888	0.511327	0.509034	0.520814	0.524792	0.51931	0.513911	0.508127	0.506325	0.510967	0.517492	0.514612	0.505322	0.511965	0.514477	0.511559	0.509325	0.515716	0.519288	0.513952	0.517092
Wild	Nulliparous	0.628534	0.596109	0.597109	0.56157	0.569212	0.612757	0.639213	0.596247	0.577329	0.631248	0.629692	0.621695	0.632115	0.649153	0.645895	0.641713	0.665039	0.649752	0.613338	0.588487	0.637276	0.652552	0.623236	0.632651	0.63256	0.62672	0.628022	0.631205	0.633034	0.631307	0.622322	0.631717	0.646336	0.631776	0.631694	0.637724	0.635512	0.623289	0.626326	0.642594	0.630541	0.623729	0.625451	0.628457	0.625035	0.625306	0.63403	0.63399
Wild	Nulliparous	0.863364	0.79063	0.719538	0.803905	0.81147	0.766208	0.841873	0.772099	0.721623	0.786601	0.766848	0.773198	0.833111	0.841389	0.83815	0.835395	0.833676	0.805278	0.773609	0.762089	0.811457	0.833183	0.813479	0.818335	0.803727	0.788363	0.795135	0.805802	0.799439	0.779082	0.788148	0.808984	0.820551	0.799184	0.79907	0.809977	0.813896	0.811711	0.808684	0.807367	0.80742	0.803209	0.801869	0.81315	0.815711	0.814349	0.815191	0.817618
Wild	Nulliparous	0.76913	0.748892	0.733235	0.720237	0.709416	0.721942	0.794993	0.705586	0.655422	0.74612	0.739403	0.732024	0.76249	0.775102	0.760629	0.748418	0.771736	0.756839	0.730461	0.721442	0.753825	0.755925	0.73174	0.751947	0.759254	0.752954	0.747817	0.755186	0.758742	0.751129	0.74287	0.746989	0.752603	0.736967	0.741229	0.748114	0.738828	0.72999	0.735461	0.750118	0.740901	0.734479	0.736403	0.744053	0.743862	0.742903	0.747203	0.75283
Wild	Nulliparous	0.67564	0.687309	0.729863	0.774961	0.755696	0.715718	0.74051	0.707011	0.683596	0.714037	0.700248	0.689375	0.695138	0.687147	0.684768	0.694952	0.717837	0.707091	0.686979	0.680297	0.695234	0.707832	0.712384	0.720688	0.711626	0.707439	0.72827	0.723089	0.712066	0.708202	0.703674	0.702553	0.705032	0.709439	0.713952	0.717041	0.717371	0.713255	0.708069	0.70636	0.716642	0.717398	0.712746	0.715916	0.720426	0.721201	0.717244	0.717974
Wild	Nulliparous	1.12491	1.04158	0.89233	0.929852	0.847386	0.77217	0.961469	0.944995	0.862388	0.894721	0.931523	0.939266	0.927962	0.96289	0.968184	0.961241	0.98467	0.96758	0.930903	0.903428	0.914497	0.936985	0.952713	0.949227	0.966533	0.978245	0.95582	0.970304	0.977368	0.954025	0.924114	0.946762	0.986549	0.947274	0.939402	0.940923	0.926806	0.944164	0.958703	0.956924	0.959283	0.947902	0.938548	0.953929	0.958138	0.951785	0.944861	0.959326
Wild	Nulliparous	0.803908	0.753693	0.643797	0.76538	0.776375	0.696805	0.760866	0.738583	0.707776	0.738413	0.71745	0.728157	0.78482	0.795741	0.795464	0.794911	0.795164	0.769555	0.750933	0.756979	0.773901	0.783159	0.787401	0.810688	0.790136	0.768203	0.789457	0.79165	0.783153	0.775654	0.775221	0.789841	0.803061	0.784201	0.771048	0.768876	0.775155	0.782302	0.786524	0.784632	0.771701	0.768604	0.772319	0.772162	0.781966	0.788787	0.785249	0.792416
Wild	Nulliparous	0.742857	0.699038	0.643613	0.631486	0.655628	0.697537	0.725424	0.662979	0.644826	0.732547	0.68033	0.651078	0.683022	0.67724	0.67439	0.684835	0.707676	0.699255	0.67408	0.654366	0.667531	0.681372	0.68676	0.69571	0.689336	0.68285	0.692451	0.696341	0.6893	0.676938	0.681876	0.687291	0.687948	0.684754	0.694338	0.699461	0.686578	0.680986	0.682675	0.686613	0.680782	0.679298	0.681409	0.681359	0.68138	0.68461	0.690998	0.691398
Wild	Nulliparous	0.66966	0.664942	0.655091	0.576387	0.56879	0.609934	0.605889	0.55795	0.554515	0.630181	0.593956	0.575789	0.605715	0.58968	0.586366	0.596255	0.60354	0.609389	0.60347	0.58885	0.605425	0.60104	0.579333	0.589116	0.598595	0.599499	0.5929	0.596616	0.59231	0.578039	0.585987	0.595404	0.598328	0.593426	0.598665	0.600771	0.589574	0.589362	0.590047	0.588517	0.59257	0.592265	0.590747	0.595149	0.597224	0.598607	0.601291	0.605149
Wild	Nulliparous	1.21277	0.905062	0.75081	0.822213	0.902847	0.94982	1.06517	0.892922	0.772238	0.806455	0.846859	0.839342	0.808589	0.871636	0.896923	0.891559	0.91462	0.901625	0.882703	0.882398	0.89893	0.90865	0.901897	0.88297	0.868579	0.856055	0.844188	0.87254	0.898043	0.895406	0.890004	0.891468	0.896247	0.892714	0.878344	0.871441	0.884169	0.899195	0.896779	0.880692	0.885026	0.880923	0.872547	0.874092	0.876961	0.876815	0.874302	0.883221
Wild	Nulliparous	0.70203	0.687352	0.678541	0.674625	0.654863	0.620735	0.581677	0.591055	0.615453	0.61947	0.610449	0.598715	0.590848	0.589324	0.606388	0.624998	0.616992	0.593564	0.583255	0.593929	0.590706	0.58458	0.586391	0.608683	0.598214	0.582291	0.594491	0.594478	0.590374	0.591881	0.609696	0.607184	0.593709	0.601812	0.606829	0.604809	0.599069	0.604636	0.605166	0.597448	0.596084	0.596945	0.59803	0.598062	0.601903	0.604616	0.603484	0.606396
Wild	Nulliparous	0.964354	1.10989	0.918115	0.802412	0.82634	0.918636	0.886184	0.835533	0.823261	0.853381	0.817325	0.825508	0.886855	0.855818	0.875677	0.924924	0.918608	0.853117	0.818675	0.844066	0.866017	0.859248	0.845111	0.885093	0.890447	0.88353	0.904361	0.901621	0.876378	0.851759	0.888251	0.894946	0.875196	0.884066	0.887056	0.875526	0.856605	0.873787	0.887234	0.877942	0.856585	0.852678	0.860537	0.862347	0.870514	0.875784	0.872881	0.876807
Wild	Nulliparous	0.789204	0.765751	0.748064	0.733473	0.724388	0.72726	0.750726	0.742758	0.726434	0.725214	0.725604	0.74318	0.769273	0.751505	0.776235	0.813939	0.790734	0.741709	0.721838	0.74623	0.768674	0.757811	0.736608	0.771578	0.784028	0.774899	0.768526	0.776362	0.773185	0.754312	0.753984	0.769578	0.782831	0.765244	0.759949	0.765111	0.77114	0.772023	0.767491	0.761398	0.763148	0.763211	0.759808	0.754908	0.759103	0.766069	0.768693	0.763688
Wild	Nulliparous	0.885704	0.822931	0.866198	0.793402	0.710339	0.710461	0.942206	0.822682	0.725411	0.869266	0.830944	0.777558	0.784892	0.819578	0.830976	0.831522	0.854312	0.85057	0.81991	0.784071	0.79561	0.808231	0.80892	0.813401	0.80919	0.804964	0.810854	0.818318	0.824554	0.825962	0.81312	0.812749	0.818292	0.807199	0.809792	0.823724	0.83645	0.817693	0.811624	0.826817	0.826795	0.821144	0.81735	0.821653	0.821369	0.822361	0.828405	0.830657
Wild	Nulliparous	1.02998	0.951665	0.909412	0.936672	0.981112	1.01989	1.04818	0.991751	0.933034	0.915448	0.893272	0.942895	1.06345	1.04981	1.08422	1.14545	1.12049	1.03273	1.00519	1.06405	1.05884	1.03884	1.03413	1.06017	1.0048	0.968784	1.03669	1.03221	1.01789	1.03641	1.06334	1.06103	1.04195	1.04481	1.05111	1.04316	1.01989	1.03742	1.04255	1.02436	1.03303	1.03846	1.03433	1.02525	1.04176	1.05594	1.04918	1.06114
Wild	Nulliparous	1.28869	0.96582	0.85093	0.872069	0.920416	0.960033	0.990941	0.900547	0.841068	0.873071	0.870681	0.878673	0.906834	0.90336	0.939858	0.988411	0.975809	0.948281	0.916362	0.890382	0.90163	0.92397	0.940632	0.941881	0.910349	0.895255	0.93501	0.949297	0.93979	0.921505	0.910671	0.930756	0.957728	0.93619	0.923374	0.92034	0.919655	0.91988	0.921544	0.9225	0.91541	0.915642	0.920023	0.919069	0.918549	0.918906	0.920842	0.929441
Wild	Nulliparous	0.860791	0.800056	0.845667	0.826734	0.807136	0.796324	0.776967	0.716917	0.715366	0.81332	0.768801	0.757135	0.816051	0.79829	0.786608	0.787873	0.787756	0.782293	0.760163	0.73159	0.761752	0.763588	0.740967	0.777979	0.767492	0.745653	0.766495	0.791981	0.794251	0.772895	0.771514	0.787693	0.798603	0.769662	0.768413	0.777755	0.77458	0.772885	0.773431	0.77277	0.759693	0.765238	0.780106	0.780119	0.77513	0.775115	0.782999	0.783249
Wild	Nulliparous	0.682095	0.682829	0.630861	0.705377	0.722339	0.683702	0.706207	0.704587	0.69313	0.693936	0.69858	0.7062	0.707319	0.674781	0.690571	0.731723	0.735005	0.699556	0.684109	0.707355	0.697772	0.701326	0.719601	0.715567	0.692896	0.681037	0.701818	0.717335	0.715094	0.700371	0.704274	0.708882	0.708651	0.704331	0.712118	0.721749	0.721534	0.717623	0.709838	0.701229	0.69945	0.699736	0.701586	0.705408	0.706052	0.705709	0.70719	0.713176
Wild	Nulliparous	1.04872	0.924075	0.975322	1.02867	0.962518	0.890546	0.979099	0.957819	0.919739	0.950624	0.903121	0.883428	0.917582	0.951646	0.988087	0.984647	0.908699	0.89262	0.899234	0.896102	0.887069	0.909039	0.945827	0.924263	0.901111	0.898892	0.920001	0.8963	0.891346	0.924573	0.919046	0.926058	0.942942	0.937567	0.908665	0.895457	0.919514	0.924601	0.924432	0.925294	0.91951	0.90819	0.898197	0.897909	0.911971	0.917433	0.905171	0.917814
Wild	Nulliparous	0.736149	0.789698	0.708259	0.688138	0.716485	0.744457	0.692515	0.637164	0.646502	0.733253	0.675985	0.668875	0.748127	0.738768	0.732311	0.732326	0.716693	0.67871	0.672149	0.71051	0.706581	0.682226	0.671269	0.718767	0.718413	0.697217	0.706665	0.719463	0.717355	0.702954	0.717449	0.713866	0.700515	0.71273	0.728814	0.728068	0.70582	0.70944	0.717903	0.71983	0.718218	0.713755	0.708952	0.707088	0.713777	0.720302	0.720535	0.722082
Wild	Nulliparous	1.05593	0.938361	0.766312	0.907483	0.993512	0.966637	1.08475	0.893931	0.811855	0.984192	0.962124	0.928861	0.960648	0.958348	0.945388	0.943665	0.968045	0.929272	0.877812	0.858022	0.91164	0.963407	0.971587	0.945554	0.937393	0.941138	0.941378	0.961232	0.963788	0.944061	0.965573	0.982411	0.978029	0.954271	0.941359	0.937377	0.935801	0.936224	0.9305	0.922694	0.935478	0.93134	0.920252	0.927279	0.935593	0.939982	0.940532	0.949648
Wild	Nulliparous	0.951637	0.883452	0.849515	0.822632	0.79945	0.806737	0.892158	0.774932	0.710168	0.810173	0.795065	0.797598	0.859429	0.866147	0.861175	0.856388	0.85277	0.844167	0.805951	0.755244	0.797116	0.831562	0.828179	0.831981	0.826637	0.821907	0.827452	0.822551	0.819073	0.822225	0.821315	0.826456	0.830368	0.817913	0.830352	0.840208	0.823492	0.82483	0.828051	0.824482	0.816286	0.808309	0.807107	0.818016	0.825699	0.825598	0.820131	0.825736
Wild	Nulliparous	1.00854	0.959086	0.834596	0.79769	0.815031	0.858621	0.88721	0.818344	0.791482	0.861641	0.771784	0.758362	0.850243	0.830067	0.809956	0.823589	0.874996	0.816847	0.762232	0.77048	0.806225	0.813738	0.80194	0.843246	0.815549	0.778132	0.799643	0.813104	0.812574	0.802009	0.788109	0.802737	0.828732	0.818125	0.805406	0.801062	0.806103	0.805456	0.799394	0.790702	0.783154	0.787082	0.795106	0.793918	0.797766	0.802852	0.803767	0.79616
Wild	Nulliparous	0.949088	0.851378	0.903648	1.04759	0.967671	0.850398	1.01009	0.87492	0.782559	0.897215	0.87959	0.842322	0.841181	0.838908	0.898035	0.965087	0.922592	0.889946	0.87735	0.876692	0.87091	0.880932	0.896569	0.87867	0.860782	0.859481	0.880028	0.88918	0.893057	0.891382	0.85883	0.856378	0.875192	0.872324	0.869199	0.864286	0.856181	0.858253	0.858758	0.854017	0.851107	0.849737	0.850075	0.85241	0.862341	0.862192	0.848425	0.868627
Wild	Nulliparous	0.95153	0.914126	1.05791	0.93723	0.859925	0.85598	0.880688	0.844223	0.857697	0.984315	0.875177	0.810149	0.851106	0.921104	0.944717	0.928916	0.920977	0.899392	0.882703	0.882398	0.902902	0.883744	0.84984	0.889457	0.895634	0.888376	0.909223	0.903269	0.893397	0.895032	0.902599	0.921482	0.930748	0.89739	0.901468	0.918592	0.917016	0.917834	0.914519	0.90629	0.899688	0.901179	0.906131	0.905917	0.90607	0.907036	0.909512	0.919016
Wild	Nulliparous	0.603084	0.524747	0.502481	0.508515	0.500689	0.504443	0.585248	0.518526	0.470056	0.53913	0.551615	0.532749	0.514957	0.518179	0.537606	0.55662	0.552715	0.539058	0.518949	0.50207	0.523238	0.552328	0.564457	0.5407	0.517129	0.513168	0.533999	0.531686	0.53044	0.539197	0.525822	0.523521	0.53111	0.530542	0.525133	0.522485	0.526435	0.522644	0.525339	0.534637	0.530145	0.522764	0.518938	0.522896	0.528149	0.529768	0.526676	0.52756
Wild	Nulliparous	0.732784	0.636621	0.640088	0.67921	0.673527	0.645156	0.667437	0.669501	0.662199	0.664759	0.670997	0.676959	0.683183	0.696517	0.707318	0.701356	0.669827	0.660115	0.664615	0.671997	0.678253	0.668052	0.651915	0.660264	0.665007	0.669334	0.679201	0.664917	0.656179	0.664018	0.662901	0.663185	0.667181	0.673271	0.673539	0.67254	0.67526	0.679688	0.677965	0.670955	0.670682	0.673092	0.673728	0.669144	0.676359	0.68138	0.675482	0.678728
Wild	Nulliparous	0.671979	0.619022	0.663713	0.628563	0.585132	0.583784	0.674295	0.629625	0.575712	0.607269	0.624173	0.618234	0.611596	0.666871	0.672835	0.637077	0.612654	0.609663	0.612174	0.608293	0.599466	0.616036	0.640033	0.605604	0.610057	0.629445	0.62065	0.613914	0.611573	0.611241	0.604311	0.60934	0.619294	0.613556	0.611529	0.614824	0.619871	0.617138	0.609593	0.602759	0.607078	0.597671	0.58629	0.59463	0.601511	0.603473	0.602461	0.608893
Wild	Nulliparous	1.0616	0.864297	0.779503	0.872196	0.870107	0.822466	0.969583	0.889279	0.792705	0.825826	0.90058	0.91491	0.868497	0.901459	0.916664	0.897994	0.863876	0.860039	0.864974	0.864167	0.880429	0.888954	0.886014	0.887596	0.880093	0.865808	0.85345	0.867399	0.890368	0.903533	0.884015	0.887119	0.902081	0.884675	0.884531	0.891511	0.891844	0.903242	0.907577	0.898331	0.883539	0.881884	0.888272	0.888977	0.890594	0.889748	0.886503	0.896699
Wild	Nulliparous	0.879744	0.865697	0.907071	0.879803	0.853128	0.836479	0.811035	0.774466	0.782325	0.850013	0.792184	0.784358	0.840337	0.762269	0.775245	0.850966	0.874847	0.823274	0.792025	0.816595	0.818524	0.815322	0.819963	0.84353	0.818442	0.798322	0.834723	0.823991	0.816263	0.832688	0.820529	0.818178	0.82581	0.825284	0.825759	0.818664	0.804621	0.831682	0.841607	0.820136	0.818722	0.815268	0.811464	0.81556	0.82676	0.828918	0.817522	0.827084
Wild	Nulliparous	0.938518	0.782079	0.71819	0.85552	0.941622	0.898973	0.869726	0.788255	0.778835	0.889079	0.831726	0.814066	0.877328	0.847605	0.872238	0.905323	0.844699	0.815715	0.808741	0.812133	0.847209	0.869119	0.863104	0.848458	0.821286	0.814771	0.851211	0.852516	0.8453	0.847699	0.844302	0.857014	0.868868	0.842825	0.8407	0.850253	0.85248	0.85637	0.856846	0.85158	0.840322	0.8408	0.84878	0.851641	0.849807	0.846784	0.846101	0.851257
Wild	Nulliparous	10	1.11833	1.06159	1.24604	1.10911	0.954691	1.2756	1.13228	0.94647	0.982289	1.13625	1.17935	1.07858	1.16348	1.23864	1.22394	1.13357	1.14569	1.12796	1.03688	1.03769	1.08223	1.12973	1.12015	1.08209	1.07303	1.12336	1.07908	1.07262	1.13986	1.09637	1.08259	1.10363	1.10526	1.08861	1.08402	1.10757	1.1045	1.08115	1.06485	1.11875	1.10017	1.05826	1.0946	1.10827	1.09969	1.09142	1.12415
Wild	Nulliparous	1.03769	0.924075	0.975322	1.02056	1.00789	0.976011	1.00227	0.947716	0.929619	1.01506	1.00558	1.03028	1.10819	1.03872	1.05824	1.10737	1.04167	1.01678	1.0253	1.04771	1.06533	1.08511	1.10036	1.0917	1.06099	1.04412	1.06527	1.06632	1.0697	1.08572	1.08871	1.09025	1.0806	1.04407	1.04889	1.06266	1.05215	1.05725	1.05776	1.05327	1.07606	1.0758	1.06099	1.06155	1.07282	1.07727	1.06978	1.09023
Wild	Nulliparous	0.559197	0.539517	0.546279	0.549954	0.556879	0.571559	0.598442	0.544407	0.524221	0.597367	0.586663	0.561703	0.55801	0.558981	0.577917	0.593286	0.57352	0.552215	0.540662	0.542184	0.55877	0.568426	0.565005	0.557536	0.553087	0.553589	0.557747	0.556421	0.559595	0.567712	0.55718	0.56544	0.578726	0.55704	0.560696	0.571587	0.567384	0.568675	0.573137	0.575857	0.567992	0.563046	0.564126	0.569752	0.570574	0.569578	0.570561	0.574914
Wild	Nulliparous	1.05445	0.829443	0.811838	0.790831	0.768206	0.784161	0.919981	0.849254	0.764923	0.797603	0.840097	0.815232	0.763133	0.854867	0.859851	0.8044	0.803156	0.813326	0.811725	0.793657	0.789027	0.804036	0.815139	0.770421	0.770821	0.794715	0.800141	0.808304	0.808254	0.79853	0.796799	0.810249	0.825017	0.814057	0.811057	0.806046	0.792963	0.812295	0.817611	0.798976	0.799172	0.791941	0.785586	0.797106	0.805718	0.806604	0.802295	0.809425
Wild	Nulliparous	1.12491	1.03519	0.891019	1.00031	0.990823	0.909217	1.00874	0.894564	0.815301	0.890002	0.895498	0.899325	0.927679	0.927936	0.917591	0.917265	0.941443	0.904009	0.866775	0.869111	0.909091	0.915597	0.89251	0.913559	0.909851	0.903241	0.924138	0.918812	0.899867	0.886985	0.910095	0.916461	0.907958	0.916067	0.915093	0.909914	0.909806	0.921981	0.918441	0.901213	0.913866	0.912164	0.900871	0.900995	0.901988	0.903149	0.905799	0.915976
Wild	Nulliparous	0.449723	0.441941	0.399008	0.364515	0.365752	0.388098	0.394106	0.371178	0.364847	0.394569	0.371382	0.353904	0.364565	0.388782	0.401253	0.404274	0.408602	0.384872	0.372679	0.388188	0.386873	0.383341	0.383255	0.385091	0.386459	0.386087	0.384386	0.389161	0.391107	0.387274	0.387814	0.393141	0.397018	0.389747	0.391043	0.394201	0.392168	0.397676	0.398834	0.392824	0.389041	0.386682	0.387134	0.391543	0.392903	0.393381	0.395313	0.397887
Wild	Nulliparous	1.27891	1.10877	1.03535	1.05984	1.10605	1.14945	1.19238	0.978164	0.899182	1.04221	0.953779	0.916908	0.997086	1.0372	1.02998	1.03027	1.09992	1.01566	0.952619	0.979061	0.969572	0.986764	1.03507	1.06107	1.02463	0.989525	1.01082	1.03737	1.03659	1.00978	1.01084	1.02896	1.03825	1.00534	1.03899	1.06081	1.0047	1.01599	1.02477	1.00719	1.00393	1.01231	1.02033	1.01292	1.01401	1.01569	1.0122	1.01766
Wild	Nulliparous	0.804823	0.711593	0.759735	0.7549	0.705518	0.695124	0.855561	0.819986	0.729733	0.730776	0.757386	0.790455	0.816198	0.821711	0.840798	0.854312	0.826481	0.790092	0.771882	0.776752	0.775822	0.786094	0.804616	0.809738	0.803658	0.805008	0.825787	0.811561	0.805559	0.821961	0.81063	0.809637	0.81549	0.80508	0.801312	0.804215	0.808752	0.807035	0.803758	0.803261	0.811291	0.805652	0.798012	0.809423	0.812393	0.810654	0.811871	0.823944
Wild	Nulliparous	0.86287	0.816774	0.794784	0.834305	0.79916	0.77513	0.974075	0.865759	0.774306	0.88706	0.834832	0.799613	0.832816	0.835014	0.872502	0.909933	0.874765	0.848975	0.838693	0.840342	0.856932	0.867356	0.862635	0.84581	0.844663	0.853741	0.858003	0.837282	0.829379	0.847156	0.85759	0.875814	0.886505	0.859188	0.848138	0.849578	0.852256	0.85637	0.856274	0.851678	0.848894	0.847038	0.849677	0.859816	0.853537	0.849879	0.86133	0.868932
Wild	Nulliparous	1.00274	0.904688	0.952103	0.912852	0.914476	0.960033	0.990941	0.900547	0.837621	0.869735	0.944438	0.979311	0.960854	0.992628	1.02253	1.04857	1.07487	0.985146	0.928535	0.955369	0.976358	0.978958	0.974455	0.996538	0.986267	0.974278	0.99544	0.983876	0.967489	0.967478	0.992208	0.995764	0.978518	0.967837	0.98199	0.990591	0.971664	0.978192	0.978733	0.965852	0.965573	0.968549	0.969579	0.965475	0.968348	0.975534	0.98207	0.984209
Wild	Nulliparous	1.2554	1.03907	0.892947	0.847123	0.853204	0.918743	1.10729	0.982461	0.863264	0.897224	0.85647	0.86051	0.927676	0.924385	0.959179	1.00901	0.994841	0.962283	0.940557	0.936688	0.927607	0.936608	0.9518	0.929041	0.908048	0.898176	0.900674	0.922647	0.919968	0.887654	0.891527	0.920995	0.943508	0.909399	0.9043	0.90774	0.896147	0.906274	0.905016	0.888241	0.892285	0.887109	0.879615	0.887793	0.903719	0.912945	0.907242	0.897537
Wild	Nulliparous	0.508067	0.486858	0.527587	0.453769	0.441616	0.487277	0.512074	0.491227	0.480995	0.510838	0.484545	0.469754	0.48762	0.510466	0.510107	0.493468	0.48135	0.48806	0.487787	0.472089	0.486783	0.493455	0.487017	0.491964	0.490576	0.483093	0.476102	0.487947	0.494122	0.484401	0.478469	0.486236	0.496932	0.487758	0.485006	0.486988	0.487851	0.485655	0.488274	0.494892	0.492381	0.487529	0.485921	0.491583	0.490753	0.49039	0.494967	0.49349
Wild	Nulliparous	0.647863	0.788764	0.79024	0.647919	0.662537	0.758943	0.676924	0.636618	0.642278	0.665849	0.647242	0.652722	0.691926	0.702372	0.667479	0.647599	0.703253	0.674747	0.634531	0.639117	0.679138	0.675553	0.64134	0.66703	0.66659	0.65154	0.653907	0.677014	0.686247	0.670823	0.671918	0.679473	0.680519	0.661257	0.665044	0.674846	0.670296	0.662972	0.672764	0.693631	0.67878	0.669382	0.673297	0.685427	0.675479	0.666521	0.674436	0.679554
Wild	Nulliparous	0.520869	0.587266	0.643809	0.589869	0.581227	0.614671	0.617821	0.571278	0.544365	0.569214	0.563009	0.554309	0.56093	0.588273	0.589497	0.577751	0.583109	0.56602	0.548171	0.544516	0.54409	0.553876	0.567229	0.565578	0.555989	0.553701	0.568424	0.563773	0.562064	0.571348	0.56556	0.561286	0.55611	0.540059	0.550509	0.565678	0.56158	0.556494	0.556983	0.561038	0.555025	0.55266	0.5562	0.562966	0.559379	0.556268	0.561146	0.564475
Wild	Nulliparous	0.675865	0.640719	0.579826	0.623529	0.674093	0.698845	0.697045	0.634925	0.597641	0.622963	0.630512	0.638406	0.656748	0.684128	0.693169	0.676754	0.644153	0.645588	0.657053	0.655793	0.642205	0.633147	0.639076	0.666523	0.654869	0.639828	0.663284	0.655687	0.652859	0.667673	0.6565	0.644889	0.636874	0.627382	0.640692	0.652999	0.643321	0.643416	0.646171	0.645762	0.638392	0.635487	0.639317	0.647495	0.642426	0.638175	0.642832	0.635187
Wild	Nulliparous	0.708466	0.779093	0.857819	0.752027	0.69229	0.705208	0.782735	0.696925	0.640483	0.723225	0.770775	0.751552	0.71751	0.792036	0.818098	0.795766	0.79261	0.763406	0.745979	0.758319	0.771656	0.773315	0.764906	0.761348	0.750689	0.750512	0.773677	0.758989	0.750163	0.763358	0.752205	0.756057	0.762243	0.734761	0.748788	0.765291	0.746391	0.752945	0.766886	0.772092	0.755401	0.748205	0.749552	0.747983	0.749806	0.753668	0.75714	0.757698
Wild	Nulliparous	0.88234	0.942876	1.19192	0.964883	0.842984	0.858482	1.02916	0.884196	0.781237	0.889884	0.949106	0.905879	0.844734	0.937365	0.96221	0.92072	0.910027	0.888277	0.864037	0.848922	0.855653	0.878329	0.898321	0.884809	0.877044	0.878122	0.883387	0.897937	0.903186	0.894926	0.899047	0.909202	0.912176	0.892346	0.890715	0.902633	0.91356	0.903284	0.902628	0.914375	0.90089	0.892637	0.896407	0.909715	0.90924	0.901919	0.89827	0.907076
Wild	Nulliparous	0.74712	0.683246	0.765218	0.781695	0.735971	0.703371	0.777738	0.727439	0.658155	0.657687	0.708428	0.72032	0.685699	0.710792	0.719442	0.705293	0.687325	0.678357	0.67632	0.674676	0.657865	0.662748	0.689212	0.704869	0.684636	0.667936	0.691358	0.692758	0.684162	0.680374	0.690585	0.701428	0.70071	0.679716	0.68287	0.691618	0.686108	0.691896	0.692568	0.683942	0.678567	0.679559	0.683713	0.6853	0.686307	0.690252	0.696248	0.68886
Wild	Nulliparous	1.00947	1.08821	10	1.80652	1.42728	1.4691	1.3403	1.08534	1.01211	1.18741	1.3682	1.32774	1.20221	1.40547	1.40768	1.27853	1.29931	1.29142	1.20418	1.10391	1.1786	1.23445	1.20394	1.18768	1.19623	1.20742	1.19397	1.17355	1.17506	1.19935	1.19098	1.20396	1.21175	1.15363	1.18635	1.23455	1.20713	1.19824	1.214	1.23165	1.18239	1.15341	1.15999	1.19649	1.20394	1.19596	1.19248	1.18962
Wild	Nulliparous	0.750397	0.847692	0.859363	0.857918	0.804268	0.75354	0.783666	0.775697	0.736593	0.700131	0.716211	0.737653	0.751155	0.805225	0.817863	0.792234	0.767485	0.735531	0.723943	0.736114	0.717418	0.71954	0.745805	0.758361	0.754124	0.74431	0.742103	0.743247	0.751297	0.763361	0.763109	0.764823	0.763117	0.744663	0.754051	0.769351	0.766332	0.77005	0.770046	0.762442	0.752171	0.747788	0.751337	0.761082	0.761919	0.758788	0.757484	0.757363
Wild	Nulliparous	1.00211	0.902248	0.728377	0.877941	0.968846	0.9252	0.957882	0.915973	0.880806	0.905934	0.889965	0.924772	0.997751	0.908391	0.890453	0.930206	0.951557	0.88108	0.850057	0.90569	0.93102	0.891508	0.847899	0.914768	0.894794	0.86281	0.922209	0.937842	0.916732	0.89494	0.928025	0.94709	0.926939	0.878954	0.898619	0.931565	0.916642	0.91062	0.91826	0.928033	0.903595	0.89663	0.907802	0.920605	0.924636	0.925021	0.926374	0.923074
Wild	Nulliparous	0.847028	0.976169	1.23836	0.98066	0.883799	0.969448	1.33861	0.97657	0.795252	0.959338	1.03931	0.973806	0.900833	1.05221	1.056	0.991144	1.09482	1.05948	0.968176	0.919002	0.942646	1.0024	1.03605	0.957181	0.97395	1.02535	1.00009	0.967313	0.974505	1.01746	0.984783	0.982242	0.998655	0.969488	0.984848	1.01661	1.02305	1.01829	1.00443	0.991594	1.00397	0.995208	0.987104	1.01897	1.01939	0.997551	0.980085	1.00648
Wild	Nulliparous	1.05736	0.861993	0.896713	0.9576	0.961382	0.92057	0.896683	0.812279	0.77724	0.840556	0.878403	0.888595	0.890028	0.918877	0.906352	0.884992	0.905522	0.871442	0.83042	0.819988	0.844114	0.890153	0.929434	0.917615	0.865002	0.83653	0.876523	0.900621	0.905079	0.895216	0.872129	0.87056	0.874754	0.846071	0.850703	0.871985	0.883259	0.886194	0.876917	0.863349	0.869306	0.867594	0.862733	0.868974	0.874025	0.874975	0.87229	0.87087
Wild	Nulliparous	1.00341	1.05339	1.05961	0.863115	0.845155	0.949347	0.991822	0.859297	0.787771	0.853639	0.825625	0.796187	0.811197	0.869697	0.877362	0.849736	0.843152	0.825603	0.81723	0.825327	0.820353	0.810015	0.799984	0.793123	0.791809	0.796258	0.804519	0.805213	0.817415	0.83998	0.82408	0.824161	0.827814	0.793231	0.804927	0.828273	0.821287	0.813523	0.814422	0.819621	0.805797	0.796508	0.79921	0.814129	0.813593	0.808305	0.809782	0.817162
Wild	Nulliparous	1.01847	1.15842	1.1623	1.10327	1.03641	1.00097	1.03473	0.978457	0.930894	0.956553	0.982547	1.01812	1.05126	1.02888	1.03755	1.07302	1.09455	1.02916	0.959458	0.937569	0.998675	1.02419	0.985742	0.959822	0.982406	1.00907	0.985518	0.993579	0.997445	0.981818	0.979594	1.01115	1.03322	0.96887	0.985468	1.0271	1.01772	0.996195	0.990888	1.00128	0.992062	0.974107	0.966769	0.988063	0.992643	0.988112	0.986407	0.986476
Wild	Nulliparous	0.770913	0.807673	0.821947	0.763619	0.758434	0.78962	0.779143	0.719748	0.700257	0.756395	0.740131	0.710207	0.70428	0.73063	0.735317	0.724231	0.723521	0.718643	0.703519	0.686469	0.708936	0.724945	0.714949	0.688551	0.682113	0.691785	0.703075	0.699642	0.697071	0.701035	0.693791	0.69445	0.697182	0.684525	0.68395	0.689312	0.690977	0.691151	0.694026	0.696895	0.686281	0.680071	0.681609	0.688243	0.687563	0.686154	0.688493	0.684858
Wild	Nulliparous	1.10134	1.24992	1.25028	1.15882	1.13873	1.18268	1.22812	1.06938	0.936851	0.915764	1.08468	1.17412	1.0819	1.23496	1.24573	1.15968	1.17962	1.17912	1.11564	1.03616	1.10123	1.15325	1.12661	1.08348	1.10324	1.14438	1.13508	1.09313	1.09192	1.14367	1.14529	1.1265	1.10179	1.07899	1.10188	1.13556	1.13716	1.12072	1.1232	1.1455	1.13944	1.12039	1.1112	1.13243	1.13953	1.13113	1.12038	1.14177
Wild	Nulliparous	0.700976	0.746548	0.987029	0.787634	0.748083	0.830262	0.814625	0.776398	0.764482	0.788708	0.762512	0.728209	0.724162	0.800981	0.825376	0.800917	0.796101	0.803104	0.794084	0.765979	0.773953	0.776739	0.770326	0.782183	0.768221	0.746622	0.744478	0.755918	0.772221	0.782301	0.769655	0.772043	0.779878	0.760556	0.761791	0.774049	0.779334	0.769041	0.767092	0.774038	0.756667	0.752323	0.761554	0.771444	0.761661	0.757085	0.770864	0.767873
Wild	Nulliparous	0.671402	0.755095	0.661679	0.665559	0.672838	0.665435	0.658373	0.697331	0.708767	0.647661	0.635786	0.663576	0.697269	0.658812	0.678452	0.715628	0.678737	0.662487	0.670031	0.682248	0.642451	0.634015	0.660735	0.664574	0.649984	0.648055	0.681711	0.677927	0.659084	0.648855	0.660417	0.660301	0.653801	0.665908	0.670787	0.661931	0.646286	0.66174	0.672223	0.663607	0.653531	0.661314	0.670539	0.654337	0.655208	0.661763	0.660839	0.653797
Wild	Nulliparous	0.798133	0.818966	0.772283	0.770026	0.758178	0.758018	0.832344	0.866001	0.837816	0.785936	0.799602	0.825001	0.82643	0.796065	0.788689	0.79555	0.790809	0.795334	0.795675	0.784831	0.775623	0.788781	0.808758	0.785721	0.788846	0.802628	0.79646	0.784031	0.782957	0.795049	0.794324	0.785738	0.779599	0.78864	0.802098	0.800975	0.779411	0.777579	0.789177	0.802621	0.797544	0.793131	0.790886	0.786995	0.791889	0.795767	0.791859	0.788977
Wild	Nulliparous	0.800683	0.783417	0.87539	0.812053	0.794434	0.83332	0.865793	0.836435	0.811044	0.835712	0.867955	0.861285	0.835899	0.894569	0.90039	0.874814	0.892601	0.928379	0.912373	0.846118	0.867769	0.893909	0.892639	0.881391	0.847458	0.83369	0.87331	0.880207	0.887957	0.911113	0.905539	0.886802	0.87598	0.895004	0.910321	0.904721	0.882706	0.906282	0.923324	0.911578	0.896579	0.895042	0.905746	0.918873	0.916945	0.912108	0.914557	0.916232
Wild	Nulliparous	0.865249	1.00086	1.00181	0.829012	0.81535	0.911947	0.946541	0.901667	0.870522	0.895487	0.849718	0.837849	0.880564	0.908563	0.921111	0.909888	0.872613	0.823736	0.810604	0.840462	0.834533	0.841632	0.866996	0.877867	0.839816	0.808754	0.832554	0.838368	0.841022	0.85116	0.860248	0.853288	0.841897	0.849986	0.851643	0.850955	0.853513	0.845356	0.847924	0.860875	0.852019	0.842807	0.840889	0.848047	0.848183	0.848487	0.853388	0.848327
Wild	Nulliparous	0.533018	0.563994	0.666426	0.582059	0.53816	0.552153	0.581595	0.589998	0.57707	0.557599	0.560277	0.566761	0.569828	0.579545	0.586609	0.580718	0.557572	0.565121	0.570017	0.551771	0.53979	0.545511	0.55841	0.547276	0.547913	0.557507	0.563571	0.556831	0.556431	0.565552	0.552072	0.556143	0.569337	0.558727	0.562123	0.566123	0.557424	0.560221	0.566607	0.569552	0.563655	0.555174	0.553784	0.567738	0.569257	0.566317	0.567466	0.566561
Wild	Nulliparous	0.607062	0.582207	0.530639	0.578053	0.606121	0.60807	0.641063	0.602816	0.560624	0.564461	0.593092	0.587982	0.556197	0.579192	0.603045	0.614824	0.617935	0.617284	0.618678	0.620127	0.597831	0.586656	0.592526	0.598819	0.591269	0.586261	0.600317	0.601981	0.599326	0.599889	0.605156	0.609828	0.607902	0.594524	0.596671	0.601044	0.595327	0.603223	0.60564	0.597371	0.592167	0.595764	0.602859	0.603852	0.602094	0.60172	0.604343	0.60458
Wild	Nulliparous	0.57544	0.635458	0.750839	0.635177	0.618225	0.692501	0.726061	0.69225	0.654785	0.653366	0.656438	0.652219	0.651391	0.701546	0.689539	0.654455	0.672874	0.691594	0.681808	0.65263	0.687526	0.694984	0.665906	0.665936	0.680625	0.690508	0.679779	0.681495	0.683952	0.678163	0.661104	0.675521	0.698085	0.669304	0.67947	0.703304	0.703358	0.689813	0.691545	0.706871	0.691043	0.676938	0.678337	0.699975	0.695576	0.687531	0.694518	0.698111
Wild	Nulliparous	0.794732	0.946854	1.0534	0.939456	0.903048	0.943835	0.974384	0.968909	0.962858	0.986621	1.02119	0.999023	0.952471	1.02194	1.0168	0.986295	1.04497	1.03216	0.970346	0.919337	0.949313	0.957585	0.936434	0.963173	0.952937	0.937743	0.961063	0.962551	0.96036	0.96635	0.970784	0.966863	0.955822	0.944507	0.96626	0.996915	1.00397	0.987616	0.975975	0.975469	0.965736	0.964791	0.970156	0.972505	0.970766	0.972007	0.979061	0.978732
Wild	Nulliparous	1.02115	1.28123	1.50535	1.0692	1.00649	1.16363	1.33577	1.22848	1.1177	1.14557	1.17988	1.17929	1.14409	1.10381	1.15105	1.2211	1.17933	1.19897	1.16983	1.07493	1.10858	1.13637	1.11999	1.11275	1.09614	1.10189	1.15544	1.15312	1.15074	1.17498	1.17264	1.15302	1.12511	1.09918	1.14124	1.17728	1.13622	1.13111	1.12962	1.11846	1.11005	1.11398	1.12529	1.13287	1.13385	1.13241	1.13237	1.13165
Wild	Nulliparous	0.658724	0.712231	0.725496	0.647993	0.63229	0.671525	0.70418	0.675205	0.641495	0.640707	0.620386	0.627708	0.668378	0.700297	0.678767	0.642769	0.644858	0.659227	0.65474	0.628066	0.636467	0.637974	0.627464	0.629897	0.645223	0.652696	0.63499	0.634982	0.643101	0.648674	0.643708	0.652382	0.660837	0.63662	0.633077	0.641433	0.645164	0.641599	0.645587	0.656164	0.649079	0.642285	0.640711	0.6442	0.64494	0.644668	0.645086	0.642914
Wild	Nulliparous	0.694992	0.70696	0.851961	0.800336	0.784475	0.815837	0.803128	0.741678	0.705666	0.730939	0.795616	0.781924	0.717399	0.790454	0.820182	0.790938	0.764986	0.768884	0.755079	0.716369	0.750707	0.78644	0.784568	0.749333	0.747873	0.767973	0.777209	0.74541	0.747809	0.794486	0.751312	0.749335	0.778231	0.760117	0.746169	0.751987	0.774999	0.761625	0.753111	0.762643	0.766578	0.762344	0.758944	0.768327	0.773789	0.771792	0.764627	0.762925
Wild	Nulliparous	1.00072	1.008	1.153	1.10138	1.09638	1.09955	0.965701	1.0183	1.07616	0.973192	0.974784	1.01487	1.05176	1.07314	1.14502	1.19862	1.11316	1.04373	1.02715	1.05792	1.07392	1.07202	1.06862	1.09876	1.05502	1.01991	1.06962	1.05558	1.01898	1.00714	1.06629	1.08767	1.0659	1.0662	1.06962	1.0664	1.05637	1.07149	1.09034	1.09295	1.06031	1.05401	1.06894	1.07803	1.08248	1.07978	1.07225	1.07364
Wild	Nulliparous	0.680275	0.777067	0.787575	0.740397	0.706824	0.714462	0.788574	0.764157	0.700764	0.669686	0.686878	0.712234	0.723351	0.726107	0.737235	0.735072	0.695595	0.695146	0.69753	0.679433	0.672789	0.686708	0.709927	0.710469	0.703694	0.697774	0.697961	0.701375	0.705688	0.709021	0.711018	0.70937	0.704499	0.698789	0.70704	0.714493	0.707477	0.698407	0.703786	0.718843	0.706798	0.702434	0.706183	0.706984	0.703651	0.70128	0.703076	0.705173
Wild	Nulliparous	0.990768	1.05716	1.40855	1.05674	0.958449	0.99519	0.956718	0.937145	0.920027	0.896725	0.960769	0.973696	0.931208	1.04278	1.06367	1.0035	0.984952	1.01001	1.00028	0.941089	0.971267	0.979106	0.955721	0.982526	0.97102	0.954497	0.977871	0.977059	0.985078	1.00719	0.974019	0.973114	0.989956	0.962389	0.967108	0.988107	0.996049	0.979491	0.97496	0.984848	0.963713	0.964004	0.978299	0.979947	0.985167	0.9883	0.986298	0.992608
Wild	Nulliparous	0.565522	0.568291	0.630391	0.616163	0.60052	0.60807	0.641063	0.602816	0.561528	0.565292	0.576028	0.561051	0.534419	0.558725	0.574225	0.571235	0.561947	0.570897	0.583953	0.58691	0.576996	0.573651	0.577887	0.575305	0.565559	0.563153	0.577821	0.566147	0.559455	0.569349	0.563147	0.561389	0.565261	0.566706	0.569125	0.571663	0.573063	0.572966	0.574972	0.578238	0.575005	0.57657	0.580115	0.578336	0.577275	0.577228	0.577737	0.578986
Wild	Nulliparous	0.71158	0.663896	0.600494	0.693412	0.688605	0.624422	0.684585	0.726465	0.705578	0.646073	0.65754	0.686695	0.697489	0.679176	0.69897	0.707272	0.637262	0.654209	0.68263	0.66432	0.657946	0.672886	0.694587	0.684491	0.66488	0.659802	0.682903	0.683361	0.680171	0.685317	0.688289	0.687765	0.684294	0.680035	0.683191	0.684982	0.68019	0.691996	0.696124	0.687223	0.687971	0.684209	0.679089	0.680738	0.686612	0.689842	0.687625	0.689962
Wild	Nulliparous	0.90428	0.97871	0.903296	0.952174	0.956041	0.924106	0.953438	0.962694	0.923764	0.857342	0.862405	0.922929	0.99873	0.98061	1.02493	1.0635	0.966057	0.967971	0.96804	0.913812	0.915634	0.940935	0.960398	0.942576	0.913791	0.91124	0.95434	0.927771	0.911975	0.937559	0.929286	0.917004	0.916306	0.936152	0.938195	0.930331	0.929219	0.947797	0.954929	0.942401	0.935146	0.930464	0.929591	0.93353	0.934834	0.93496	0.935968	0.936544
Wild	Nulliparous	0.793534	0.86423	0.806591	0.794945	0.809094	0.853381	0.947678	0.890527	0.80989	0.799032	0.827308	0.810643	0.765031	0.812638	0.864479	0.878211	0.843553	0.819469	0.805281	0.794745	0.786835	0.787839	0.797023	0.807531	0.798915	0.794421	0.817358	0.823893	0.821791	0.819119	0.814094	0.820243	0.827554	0.814322	0.817674	0.82389	0.818002	0.819186	0.820375	0.817462	0.809467	0.814055	0.822325	0.816861	0.814216	0.817468	0.823454	0.815375
Wild	Nulliparous	1.06024	1.1551	1.34818	1.25919	1.13659	1.10134	1.24687	1.1807	1.05773	1.02118	1.09525	1.13717	1.11244	1.2016	1.22214	1.1948	1.21633	1.16529	1.09362	1.05247	1.08485	1.15115	1.20687	1.19753	1.14856	1.11855	1.14258	1.1346	1.13686	1.15973	1.12924	1.12757	1.14886	1.14477	1.16131	1.16078	1.12364	1.15348	1.16323	1.13184	1.13929	1.12959	1.11854	1.13979	1.1455	1.14179	1.14147	1.15333
Wild	Nulliparous	0.855599	0.90045	0.953446	0.883118	0.864724	0.903987	0.939305	0.943618	0.952337	0.984213	0.928924	0.883063	0.888052	0.98381	0.991089	0.923831	0.880567	0.906961	0.923875	0.890883	0.922869	0.925136	0.896923	0.916709	0.942406	0.946416	0.918199	0.917642	0.928031	0.934081	0.929726	0.933574	0.932289	0.899598	0.912766	0.935771	0.927096	0.920629	0.916134	0.914496	0.921061	0.924634	0.92502	0.925893	0.918758	0.920333	0.936019	0.927493
Wild	Nulliparous	0.778103	0.763832	0.879669	0.83158	0.815927	0.856445	0.898347	0.820727	0.775562	0.839713	0.839724	0.823281	0.824741	0.861395	0.851766	0.816252	0.804695	0.821502	0.826875	0.805513	0.820019	0.827532	0.819084	0.815059	0.809325	0.807293	0.813673	0.816128	0.810325	0.801476	0.811344	0.818169	0.814645	0.802712	0.810056	0.814699	0.799558	0.803234	0.810246	0.811994	0.81039	0.809154	0.810924	0.816505	0.80969	0.804109	0.808245	0.805898
Wild	Nulliparous	1.03828	1.09613	1.14219	0.940478	0.988873	1.24763	1.19412	1.14209	1.11527	1.09038	1.08075	1.06723	1.04794	1.0382	1.07968	1.13453	1.12309	1.0845	1.04315	1.02103	1.05596	1.09624	1.10843	1.08318	1.05158	1.04771	1.08709	1.06109	1.05309	1.09349	1.10064	1.09022	1.075	1.06681	1.05722	1.06015	1.08178	1.08559	1.06099	1.03186	1.06435	1.06115	1.04181	1.06318	1.06213	1.05251	1.05107	1.05016
Wild	Nulliparous	0.845026	0.854726	0.751775	0.733169	0.837155	0.974746	0.826854	0.812145	0.852186	0.850239	0.83076	0.848497	0.893944	0.850577	0.869307	0.900721	0.842369	0.812516	0.819389	0.845787	0.819987	0.825094	0.857771	0.839104	0.823987	0.826648	0.844786	0.82676	0.820269	0.841629	0.845358	0.831026	0.817468	0.831611	0.820437	0.810265	0.824979	0.828302	0.824198	0.820654	0.831593	0.822568	0.812332	0.833515	0.835241	0.828273	0.826786	0.826939
Wild	Nulliparous	0.717189	0.704738	0.723275	0.763211	0.806413	0.824686	0.787342	0.759163	0.749994	0.75669	0.771151	0.792039	0.81141	0.802356	0.806729	0.802126	0.758651	0.764201	0.780633	0.77717	0.778865	0.796379	0.809713	0.770448	0.760574	0.772437	0.779586	0.764908	0.759127	0.770928	0.765997	0.770088	0.775655	0.75924	0.763818	0.775985	0.776621	0.767246	0.763235	0.768719	0.775761	0.768441	0.76022	0.772033	0.770238	0.765337	0.766832	0.76257
Wild	Nulliparous	0.800892	0.880957	0.814069	0.80212	0.825847	0.845049	0.799081	0.846773	0.885172	0.817604	0.791458	0.815517	0.857196	0.798597	0.806259	0.848505	0.835418	0.803022	0.795634	0.82333	0.815585	0.814195	0.817545	0.788669	0.780796	0.798248	0.827614	0.80437	0.79196	0.81391	0.817875	0.811412	0.8048	0.810222	0.809539	0.809391	0.816252	0.818841	0.812171	0.803782	0.820157	0.818881	0.811816	0.827662	0.827894	0.82157	0.820494	0.824802
Wild	Nulliparous	0.77944	0.782153	0.837936	0.74652	0.773011	0.868193	0.785977	0.791147	0.820761	0.792787	0.737548	0.722795	0.747144	0.740758	0.771188	0.799836	0.757411	0.738589	0.735796	0.736623	0.740095	0.756824	0.772698	0.75017	0.730571	0.729111	0.747263	0.738473	0.729272	0.733849	0.738974	0.738573	0.732747	0.726241	0.735369	0.745056	0.740979	0.737734	0.739398	0.744873	0.747647	0.740248	0.73311	0.740906	0.742654	0.742153	0.744557	0.748852
Wild	Nulliparous	0.898116	0.83188	0.786074	0.775037	0.820419	0.889021	0.882699	0.847846	0.83927	0.872121	0.834878	0.819175	0.844338	0.854816	0.860961	0.866858	0.872578	0.845644	0.817569	0.815517	0.864573	0.868951	0.830392	0.837274	0.846808	0.848441	0.841273	0.83751	0.842093	0.850761	0.840908	0.841733	0.846841	0.83256	0.837216	0.846936	0.844151	0.834964	0.838165	0.852762	0.850711	0.837555	0.832124	0.853544	0.849532	0.839882	0.842718	0.842914
Wild	Nulliparous	0.794375	0.743153	0.714782	0.714717	0.737806	0.766493	0.76892	0.753709	0.743931	0.750903	0.747761	0.74304	0.747717	0.783684	0.780247	0.754866	0.749344	0.730567	0.715451	0.718756	0.748617	0.756994	0.741349	0.741706	0.732325	0.729111	0.747263	0.738473	0.729761	0.733927	0.732197	0.72286	0.715214	0.723759	0.722854	0.719632	0.723439	0.72791	0.730599	0.730561	0.728464	0.723695	0.720697	0.724626	0.725722	0.726938	0.729759	0.724653
Wild	Nulliparous	0.965075	1.02836	0.860079	0.832747	0.879447	0.964775	1.01024	0.905193	0.83381	0.869296	0.855731	0.868861	0.917935	0.901473	0.87723	0.865276	0.870596	0.857623	0.849628	0.859801	0.863627	0.856869	0.851682	0.874742	0.865665	0.852622	0.871037	0.862063	0.855115	0.865335	0.876549	0.872494	0.861494	0.864779	0.861379	0.859118	0.864305	0.856234	0.854093	0.862152	0.864686	0.863038	0.861644	0.86528	0.858827	0.855778	0.862403	0.852763
Wild	Nulliparous	0.848625	0.841076	0.740725	0.690056	0.755801	0.911843	0.960161	0.84147	0.752165	0.761797	0.777648	0.799874	0.817461	0.78748	0.77818	0.79421	0.820019	0.820984	0.788767	0.746046	0.755555	0.780293	0.798032	0.795898	0.790959	0.786554	0.782795	0.782253	0.789821	0.798766	0.776106	0.764929	0.769432	0.77578	0.782321	0.786947	0.787369	0.776323	0.777975	0.793869	0.794695	0.787237	0.780005	0.781477	0.7824	0.787259	0.795518	0.78362
Wild	Nulliparous	1.06577	1.00936	0.919719	1.00649	1.14568	1.24112	1.18592	1.14209	1.11527	1.09038	1.08075	1.06449	1.04851	1.07878	1.11706	1.12572	1.0798	1.05965	1.05498	1.05513	1.06773	1.10646	1.14662	1.1181	1.08133	1.07522	1.11584	1.10591	1.10027	1.12057	1.10554	1.09752	1.09766	1.08812	1.07888	1.07124	1.06661	1.0726	1.08226	1.09179	1.1045	1.0941	1.07916	1.09014	1.09875	1.09986	1.09505	1.09229
Wild	Nulliparous	0.843104	0.863679	0.855799	0.76136	0.741351	0.775587	0.775656	0.781713	0.790712	0.793997	0.783945	0.791605	0.811134	0.781994	0.774602	0.78711	0.795927	0.774986	0.761828	0.775637	0.782145	0.781399	0.77701	0.775974	0.764665	0.755844	0.763538	0.776338	0.778932	0.771335	0.783268	0.780722	0.764832	0.755863	0.770983	0.780446	0.761214	0.754399	0.756212	0.761057	0.761917	0.763025	0.766575	0.773359	0.773018	0.771514	0.772456	0.764097
Wild	Nulliparous	0.734563	0.765591	0.648837	0.608803	0.700559	0.840292	0.706411	0.677481	0.69366	0.680655	0.659731	0.674256	0.710272	0.663121	0.650685	0.669176	0.68209	0.66185	0.644411	0.651098	0.658317	0.669091	0.678262	0.673849	0.65155	0.641701	0.667942	0.673937	0.666023	0.658643	0.672941	0.666158	0.651016	0.66723	0.66858	0.657799	0.649137	0.662122	0.671792	0.669281	0.670268	0.66702	0.661886	0.660443	0.665666	0.670379	0.668725	0.660326
Wild	Nulliparous	0.962542	1.03653	0.997425	0.904699	0.916853	1.01177	1.05539	0.97894	0.893028	0.85926	0.857037	0.906266	0.987492	0.960069	0.966359	0.979218	0.929098	0.899252	0.883096	0.874711	0.889991	0.902566	0.905961	0.912578	0.905975	0.898545	0.90268	0.885896	0.889771	0.922846	0.922369	0.91806	0.908015	0.878434	0.885436	0.90125	0.895111	0.889962	0.890889	0.897789	0.907022	0.89646	0.884491	0.899383	0.899827	0.894562	0.8946	0.896176
Wild	Nulliparous	0.869325	0.868809	0.763106	0.791852	0.841675	0.858208	0.8138	0.804996	0.81645	0.818081	0.781523	0.786345	0.830401	0.796608	0.81501	0.850445	0.818135	0.797114	0.794735	0.807125	0.82621	0.830484	0.823807	0.83333	0.821782	0.812576	0.830854	0.825332	0.81536	0.817001	0.839272	0.831107	0.806353	0.81116	0.817644	0.820346	0.819254	0.818392	0.823071	0.831004	0.828755	0.826214	0.827085	0.831943	0.827554	0.826223	0.833754	0.826752
Wild	Nulliparous	0.746147	0.665506	0.690944	0.69478	0.738487	0.794722	0.763939	0.717709	0.695292	0.705583	0.706952	0.707672	0.710758	0.709041	0.717875	0.723075	0.704757	0.697316	0.685623	0.667197	0.680562	0.69836	0.705462	0.697639	0.693495	0.697656	0.706682	0.689186	0.690148	0.718113	0.704386	0.693047	0.69263	0.695275	0.698783	0.698039	0.691473	0.689925	0.694513	0.700755	0.695272	0.69591	0.701054	0.701955	0.696834	0.694409	0.69891	0.699099
Wild	Nulliparous	0.860444	0.817046	0.728166	0.722226	0.744933	0.779469	0.816056	0.806822	0.788868	0.793361	0.788217	0.770794	0.752699	0.763679	0.792859	0.803493	0.760182	0.753226	0.759583	0.758253	0.760812	0.77746	0.792788	0.766884	0.761513	0.772437	0.779586	0.763228	0.765595	0.795441	0.792196	0.782932	0.777083	0.775872	0.774839	0.774797	0.776069	0.772397	0.772084	0.776354	0.776926	0.773659	0.773665	0.785017	0.786064	0.781486	0.778076	0.775944
Wild	Nulliparous	0.680962	0.764244	0.811524	0.689725	0.716442	0.852638	0.81661	0.729872	0.713867	0.800084	0.742065	0.717074	0.764214	0.780938	0.778952	0.7694	0.762757	0.742252	0.726157	0.728917	0.759057	0.767193	0.75044	0.749013	0.75548	0.760934	0.758055	0.760008	0.759064	0.752438	0.746311	0.758466	0.766731	0.729676	0.738392	0.760143	0.754688	0.750444	0.752275	0.756471	0.747462	0.745133	0.749296	0.75228	0.74806	0.746407	0.752557	0.753898
Wild	Nulliparous	0.791193	0.879938	1.19124	0.887016	0.814239	0.908826	0.955357	0.82964	0.78075	0.912932	0.886525	0.874164	0.925971	0.90659	0.897115	0.903364	0.907474	0.878503	0.839092	0.820414	0.881554	0.905213	0.874594	0.880409	0.890594	0.881193	0.846697	0.868739	0.886275	0.869247	0.865268	0.879326	0.887404	0.850775	0.860468	0.888346	0.890918	0.858035	0.85443	0.883379	0.865571	0.857053	0.865555	0.881223	0.867394	0.859349	0.876395	0.868304
Wild	Nulliparous	0.676009	0.653036	0.712075	0.656603	0.643701	0.683811	0.724244	0.666033	0.621791	0.656106	0.667611	0.657891	0.650837	0.698688	0.733708	0.726847	0.680968	0.666647	0.663503	0.657629	0.673483	0.685538	0.68233	0.666033	0.667966	0.675218	0.667883	0.657209	0.658605	0.671605	0.665741	0.665549	0.669062	0.661298	0.656883	0.65864	0.66457	0.662509	0.661973	0.665682	0.667729	0.65842	0.650183	0.660342	0.661045	0.657441	0.657137	0.661148
Wild	Nulliparous	0.873476	0.87841	0.840241	0.949628	0.953223	0.866502	0.857165	0.956876	1.02311	0.913144	0.888296	0.913325	0.934135	0.838281	0.875752	0.956574	0.872903	0.868941	0.893693	0.891821	0.85528	0.858185	0.896583	0.901281	0.885389	0.884928	0.922764	0.894897	0.877549	0.899178	0.896205	0.882543	0.872566	0.880469	0.885971	0.878725	0.863776	0.896469	0.898282	0.864485	0.900032	0.904297	0.881619	0.876292	0.88958	0.893165	0.874968	0.881675
Wild	Nulliparous	0.627648	0.65201	0.527108	0.530457	0.534442	0.5212	0.520884	0.558179	0.578002	0.541799	0.566068	0.580663	0.558985	0.532556	0.541876	0.559104	0.538136	0.542745	0.555405	0.556524	0.542188	0.546322	0.564916	0.561359	0.553277	0.553133	0.566417	0.564153	0.555881	0.550628	0.552841	0.549869	0.546234	0.554775	0.55999	0.558718	0.554051	0.562192	0.563357	0.555716	0.564083	0.565235	0.561762	0.564668	0.563272	0.561552	0.563136	0.565551
Wild	Nulliparous	0.657565	0.637312	0.625645	0.633156	0.621768	0.597898	0.589201	0.630246	0.639706	0.573342	0.607816	0.641772	0.6295	0.610815	0.612048	0.618428	0.604289	0.59918	0.606383	0.616489	0.586499	0.600124	0.644888	0.617323	0.610478	0.620405	0.623551	0.621775	0.618494	0.616134	0.615654	0.61256	0.610829	0.61817	0.615559	0.610702	0.613078	0.621501	0.621528	0.613844	0.620609	0.621353	0.617281	0.617257	0.620776	0.624311	0.625265	0.625009
Wild	Nulliparous	0.791566	0.733526	0.670983	0.755927	0.74923	0.675154	0.687386	0.711164	0.731384	0.744074	0.782416	0.763827	0.702115	0.706979	0.747932	0.772774	0.724558	0.715717	0.734816	0.756178	0.738205	0.738725	0.75575	0.73813	0.73483	0.739952	0.737839	0.737357	0.73753	0.737734	0.739786	0.738012	0.735211	0.738294	0.739468	0.73651	0.731846	0.741735	0.744277	0.738937	0.759568	0.759373	0.745033	0.742483	0.74498	0.746399	0.744476	0.748236
Wild	Nulliparous	1.50412	1.33306	0.968667	1.0799	1.08433	0.96211	0.943079	1.00266	1.06839	1.04677	0.974172	1.00713	1.12452	0.978924	0.990138	1.06457	0.984671	0.979906	1.01581	1.03434	0.955899	0.952518	1.01998	1.01897	1.00722	1.01668	1.05992	1.05295	1.02736	1.01138	1.01371	1.00946	1.00092	1.00405	1.02673	1.02554	0.983163	1.00264	1.01816	1.00697	1.01687	1.01065	0.99762	1.00142	1.023	1.02798	1.00272	1.00453
Wild	Nulliparous	1.09179	1.09872	1.27533	1.18159	1.23697	1.3763	1.18057	1.07763	1.08911	1.20873	1.19282	1.17901	1.20844	1.18272	1.15339	1.12945	1.11161	1.12867	1.14099	1.12379	1.10976	1.11684	1.1337	1.12106	1.14772	1.19404	1.21326	1.21159	1.18758	1.15507	1.14692	1.1624	1.17741	1.15345	1.1465	1.15191	1.15661	1.15731	1.16139	1.16969	1.17482	1.17354	1.16884	1.16544	1.14963	1.15376	1.19031	1.19752
Wild	Nulliparous	0.622701	0.563856	0.530544	0.603045	0.609312	0.563326	0.582967	0.615857	0.607175	0.548466	0.567962	0.590928	0.584257	0.569105	0.582382	0.59778	0.572732	0.576756	0.583738	0.573461	0.56509	0.574765	0.59111	0.576485	0.576294	0.586358	0.590828	0.583805	0.581325	0.587436	0.582116	0.581816	0.585045	0.581597	0.580775	0.582805	0.586168	0.591326	0.587497	0.578753	0.590501	0.592484	0.58602	0.584189	0.585824	0.587611	0.58756	0.588601
Wild	Nulliparous	0.932363	0.872842	0.839663	0.949628	0.95828	0.862728	0.812965	0.855785	0.881808	0.810333	0.827151	0.852915	0.847962	0.819788	0.867464	0.911757	0.816933	0.795922	0.807677	0.811458	0.800846	0.80816	0.823346	0.798802	0.800838	0.81869	0.825173	0.820646	0.82794	0.846289	0.822911	0.81016	0.815752	0.826409	0.811118	0.796051	0.803849	0.815102	0.817903	0.813123	0.819661	0.817149	0.81154	0.81654	0.818199	0.816989	0.815667	0.818078
Wild	Nulliparous	0.94257	0.866595	0.722889	0.856074	0.909879	0.821745	0.777796	0.852713	0.897852	0.78889	0.797261	0.843833	0.863508	0.788029	0.792712	0.828791	0.790744	0.782118	0.799134	0.820447	0.796286	0.791843	0.812875	0.81979	0.810176	0.811487	0.846108	0.852317	0.831864	0.805662	0.813233	0.813194	0.806971	0.816774	0.817443	0.808631	0.799303	0.814026	0.822189	0.817082	0.830903	0.827664	0.812566	0.805613	0.813062	0.820637	0.818575	0.820287
Wild	Nulliparous	0.876269	0.840299	0.952191	1.02574	0.923092	0.822622	0.918085	0.938644	0.909216	0.909544	0.943567	0.942855	0.897857	0.861525	0.910855	0.962735	0.877134	0.894125	0.924214	0.898421	0.895842	0.909605	0.927422	0.92806	0.941198	0.950635	0.934947	0.921085	0.917923	0.922958	0.917386	0.901009	0.89423	0.925938	0.926335	0.918506	0.931343	0.942035	0.937023	0.924898	0.946175	0.937584	0.916936	0.92513	0.91661	0.910697	0.922932	0.939681
Wild	Nulliparous	0.949632	0.923684	0.956796	1.02724	0.896844	0.755946	0.795007	0.905812	0.963134	0.87001	0.853321	0.858918	0.855981	0.828765	0.857787	0.883725	0.814912	0.833629	0.863804	0.843386	0.827394	0.835071	0.849827	0.821697	0.831902	0.867267	0.887325	0.858487	0.846498	0.8667	0.840527	0.832044	0.848124	0.868891	0.853945	0.831447	0.829509	0.839472	0.837032	0.824982	0.84539	0.843315	0.830616	0.840807	0.849089	0.845094	0.831636	0.840259
Wild	Nulliparous	0.749599	0.7507	0.63881	0.757786	0.777448	0.69377	0.704587	0.733605	0.733411	0.692805	0.714238	0.740938	0.743596	0.732048	0.733148	0.732932	0.708045	0.682383	0.681273	0.703944	0.678122	0.681104	0.710353	0.695979	0.702483	0.714364	0.703099	0.691982	0.697372	0.716973	0.713815	0.703316	0.69621	0.700506	0.703554	0.702531	0.699839	0.710812	0.71242	0.702916	0.712041	0.712892	0.707137	0.706558	0.711079	0.710545	0.702991	0.71544
Wild	Nulliparous	1.15171	0.976603	0.859394	1.04382	1.09249	0.96211	0.943079	1.0181	1.01161	0.867799	0.982313	1.07532	0.996671	0.944793	0.996333	1.06457	0.984671	0.977399	1.02647	1.07537	0.968766	0.952171	1.01814	0.993061	0.991039	1.01431	1.03483	1.00227	0.996854	1.03539	1.01079	0.966321	0.946818	0.994205	0.999063	0.974903	0.963003	1.00229	0.997533	0.950733	0.998452	1.01582	0.995491	0.982565	0.983792	0.988906	0.990108	0.997427
Wild	Nulliparous	0.781714	0.790476	0.761656	0.805066	0.79592	0.741805	0.715128	0.725469	0.75076	0.762062	0.742643	0.748182	0.775498	0.739299	0.742505	0.75969	0.731647	0.701461	0.70421	0.742106	0.72888	0.719871	0.728622	0.737468	0.734988	0.732285	0.741739	0.743924	0.743585	0.743066	0.736113	0.730834	0.727818	0.723785	0.716371	0.714635	0.724596	0.73733	0.739884	0.733972	0.743143	0.738278	0.727888	0.731361	0.728255	0.725444	0.729169	0.73496
Wild	Nulliparous	0.846191	0.833807	0.697457	0.824295	0.881251	0.795224	0.726671	0.699909	0.716089	0.758902	0.721337	0.724685	0.775262	0.718524	0.723704	0.764109	0.753798	0.712546	0.703895	0.742274	0.715429	0.706315	0.729694	0.751386	0.753516	0.745604	0.74352	0.743083	0.743585	0.743066	0.736869	0.725201	0.717965	0.728884	0.739663	0.739446	0.727558	0.729837	0.733319	0.733983	0.743029	0.741294	0.735003	0.738159	0.7341	0.732778	0.740256	0.741983
Wild	Nulliparous	0.704048	0.769014	0.735633	0.688889	0.670282	0.677791	0.692482	0.69384	0.685026	0.67675	0.683742	0.695378	0.702208	0.692864	0.709164	0.720639	0.680766	0.665534	0.669999	0.678997	0.665906	0.671092	0.686704	0.66329	0.666248	0.682287	0.682682	0.676712	0.673713	0.677034	0.681328	0.682893	0.681673	0.679843	0.675571	0.674382	0.679352	0.6812	0.679863	0.678165	0.683565	0.679821	0.674067	0.679795	0.676197	0.67356	0.679598	0.684156
Wild	Nulliparous	0.729216	0.715139	0.802163	0.811187	0.741823	0.67458	0.685252	0.740118	0.751978	0.681992	0.723658	0.744972	0.701669	0.669521	0.704657	0.744128	0.684313	0.674728	0.689811	0.697419	0.681592	0.691991	0.720595	0.706138	0.701904	0.714826	0.735387	0.722846	0.710778	0.712528	0.699314	0.69154	0.692375	0.696868	0.69974	0.698915	0.696424	0.707985	0.706861	0.692541	0.701602	0.703237	0.698106	0.697978	0.702447	0.704048	0.700667	0.710062
Wild	Nulliparous	1.05321	0.881132	0.735955	0.883593	0.859313	0.725503	0.768883	0.810412	0.812112	0.786908	0.84438	0.854179	0.796169	0.796361	0.839246	0.864303	0.800479	0.78723	0.798613	0.802297	0.77512	0.791368	0.837599	0.814334	0.793853	0.794283	0.815052	0.815891	0.816341	0.823674	0.813447	0.79368	0.785326	0.813932	0.820731	0.813442	0.811772	0.823075	0.813653	0.790722	0.817974	0.813376	0.791172	0.796801	0.804115	0.807351	0.806298	0.808607
Wild	Nulliparous	0.703834	0.656434	0.605951	0.644567	0.654476	0.619249	0.5843	0.594599	0.604715	0.583833	0.626683	0.65903	0.643688	0.604388	0.630297	0.668671	0.621379	0.615102	0.637221	0.65799	0.627234	0.620601	0.6398	0.630734	0.632693	0.638044	0.631863	0.626303	0.630223	0.64212	0.642378	0.633336	0.62342	0.623651	0.627647	0.630973	0.631963	0.640205	0.63662	0.623728	0.633986	0.639388	0.636399	0.631574	0.633238	0.6362	0.636664	0.642129
Wild	Nulliparous	0.644797	0.610269	0.567054	0.602976	0.638988	0.622366	0.539761	0.549091	0.590059	0.589546	0.584494	0.589205	0.602127	0.603046	0.601165	0.595263	0.583197	0.581873	0.579938	0.570531	0.562491	0.571586	0.589161	0.583213	0.586073	0.594959	0.599032	0.599102	0.593789	0.585903	0.585606	0.588578	0.592087	0.593945	0.594894	0.594106	0.592066	0.595295	0.596542	0.594726	0.597863	0.600402	0.600478	0.597963	0.595535	0.596928	0.602582	0.604192
Wild	Nulliparous	1.15784	1.11549	1.03512	1.189	1.17686	1.01071	0.924645	1.01475	1.08983	0.959183	0.960548	1.03096	1.09609	0.993366	1.02321	1.09934	1.01275	0.979952	1.00794	1.05752	0.951756	0.960592	1.07711	1.04734	1.04028	1.06517	1.08609	1.03169	0.999666	1.02485	1.06897	1.05571	1.01308	1.01691	1.01531	1.00832	1.00565	1.02219	1.02631	1.0162	1.03599	1.04031	1.03326	1.03654	1.035	1.02311	1.00751	1.02503
Wild	Nulliparous	0.922986	0.827332	0.747505	0.889269	0.985602	0.921353	0.820859	0.783157	0.780126	0.790802	0.853052	0.881984	0.839277	0.763051	0.801433	0.873502	0.807606	0.792337	0.803589	0.80707	0.780712	0.7885	0.819402	0.795665	0.795975	0.817731	0.837793	0.837983	0.83194	0.827154	0.813001	0.815081	0.824344	0.814216	0.81611	0.808155	0.783207	0.823342	0.845147	0.820815	0.820632	0.807207	0.793679	0.804632	0.818453	0.820532	0.808588	0.808798
Wild	Nulliparous	0.90777	0.862488	0.765051	0.750772	0.748933	0.746542	0.754226	0.779962	0.775365	0.727261	0.773563	0.803388	0.775562	0.758066	0.772357	0.785506	0.752682	0.759442	0.797863	0.835417	0.780522	0.769688	0.802812	0.781484	0.775374	0.779332	0.775202	0.770924	0.78042	0.798829	0.780508	0.764512	0.764951	0.784266	0.788561	0.784337	0.784149	0.788029	0.783339	0.776341	0.803555	0.804487	0.784144	0.773668	0.780681	0.789222	0.789066	0.801004
Wild	Nulliparous	1.00433	0.983434	0.920236	0.83405	0.794665	0.793279	0.800985	0.768749	0.728577	0.71645	0.739062	0.790749	0.840285	0.797399	0.780129	0.783166	0.770452	0.755976	0.760865	0.782753	0.748897	0.738434	0.762171	0.783985	0.784934	0.775196	0.771614	0.769825	0.768515	0.767367	0.768231	0.764977	0.760359	0.761752	0.773952	0.781213	0.773061	0.776175	0.769792	0.757184	0.77753	0.77587	0.762774	0.769949	0.765342	0.763655	0.774471	0.776885
Wild	Nulliparous	0.674728	0.686115	0.588367	0.619414	0.652621	0.645462	0.607711	0.596292	0.596471	0.597081	0.643022	0.685377	0.684823	0.623978	0.640427	0.684783	0.649499	0.635891	0.642171	0.651622	0.628421	0.640665	0.67786	0.655894	0.658881	0.671764	0.663188	0.664315	0.664882	0.659603	0.656433	0.655333	0.657269	0.66314	0.662528	0.659484	0.659284	0.66075	0.660124	0.660265	0.676158	0.674912	0.662654	0.660013	0.668678	0.672218	0.663373	0.66974
Wild	Nulliparous	0.670989	0.64675	0.635739	0.685597	0.648746	0.56447	0.536485	0.566332	0.595849	0.57531	0.583345	0.600009	0.611087	0.609011	0.627055	0.641063	0.611872	0.592707	0.591892	0.603601	0.597077	0.598409	0.606925	0.599652	0.603127	0.609247	0.604683	0.601315	0.602863	0.608155	0.608637	0.605975	0.603237	0.604335	0.609248	0.61154	0.608337	0.61566	0.616313	0.608994	0.615892	0.616858	0.613262	0.613694	0.611637	0.611829	0.61693	0.620645
Wild	Nulliparous	1.03269	0.946885	0.897836	0.878523	0.82887	0.777979	0.780293	0.836584	0.85749	0.791536	0.836233	0.881964	0.87241	0.845172	0.853277	0.870695	0.849	0.842872	0.856278	0.878086	0.866439	0.857875	0.861262	0.865127	0.867036	0.869669	0.874947	0.870383	0.862696	0.856825	0.852607	0.850221	0.852273	0.861761	0.84999	0.841456	0.8562	0.86896	0.863685	0.849468	0.870557	0.863065	0.841712	0.845353	0.850828	0.851142	0.847854	0.86293
Wild	Nulliparous	1.01722	0.99189	1.02542	1.00561	0.946202	0.915212	0.983777	1.05435	1.03775	0.951135	0.986551	1.05346	1.07246	0.993121	1.00242	1.04083	0.985258	0.969139	0.970731	0.970466	0.986873	0.998442	0.993959	0.972433	0.979259	0.998111	0.999545	0.986795	0.988718	1.00866	1.00182	0.973706	0.954904	0.983357	0.994409	0.988664	0.98498	1.0141	1.01959	0.991278	0.983987	0.985104	0.989913	0.994251	0.996089	0.993734	0.98873	0.990414
Wild	Nulliparous	1.18711	1.05356	1.09758	1.15647	1.10388	1.02871	1.0538	1.01282	0.967754	0.972579	0.991919	1.02054	1.05249	1.08756	1.06423	1.03526	1.06835	1.02824	0.98624	0.987889	1.00294	1.0264	1.04022	1.01393	1.03572	1.0576	1.0183	1.02692	1.0351	1.02202	1.0397	1.03256	1.01831	1.04961	1.04719	1.03387	1.04034	1.05114	1.04527	1.02614	1.02657	1.02952	1.03173	1.03426	1.04069	1.04148	1.03308	1.03256
Wild	Nulliparous	0.819886	0.820993	0.85583	0.915935	0.846298	0.764154	0.820661	0.82638	0.799078	0.789163	0.786242	0.792605	0.801143	0.788261	0.799278	0.819889	0.814707	0.792638	0.773502	0.768273	0.771261	0.780286	0.78473	0.766092	0.773879	0.790795	0.787969	0.786456	0.786926	0.788052	0.788791	0.779577	0.774959	0.800222	0.796629	0.787802	0.799428	0.803135	0.795626	0.783103	0.78134	0.781357	0.781339	0.781832	0.785739	0.787471	0.783985	0.781674
Wild	Nulliparous	10	10	2.38413	2.37086	1.94847	1.65463	1.65804	2.02706	2.11271	1.57599	1.66151	2.03024	2.65348	2.04769	1.93817	1.92673	1.76329	1.7561	1.72851	1.63885	1.74256	1.86691	1.83386	1.63289	1.65041	1.73143	1.66074	1.65236	1.71658	1.81989	1.76497	1.69105	1.67375	1.76255	1.70438	1.65396	1.73153	1.77581	1.73537	1.66302	1.68213	1.6769	1.67311	1.73693	1.71221	1.66725	1.65958	1.65002
Wild	Nulliparous	1.1414	1.06094	1.00682	0.975624	0.958773	0.973236	1.0565	1.03194	0.979546	0.983383	1.00257	1.03378	1.06265	1.05708	1.04836	1.0341	1.00662	0.997858	0.997369	0.995229	0.989263	1.0021	1.01528	0.972727	0.985479	1.0146	0.997312	0.995188	1.00136	1.00496	0.993391	0.993504	1.00031	0.992254	0.978282	0.976696	0.995241	0.998645	0.993762	0.988897	0.992157	0.989743	0.988689	1.0013	0.998933	0.993649	0.995594	0.991748
Wild	Nulliparous	1.10636	1.06086	1.09848	1.16528	1.06028	0.953876	1.02621	1.10949	1.06553	0.93431	0.994583	1.0929	1.1071	1.01986	1.02821	1.06749	1.00705	0.986808	0.999282	1.01981	0.995075	0.990156	1.01421	1.03381	1.02409	1.01388	1.03358	1.04296	1.02684	1.00116	1.03215	1.03497	1.0166	1.03328	1.03907	1.02801	1.01085	1.02732	1.03109	1.01243	1.01274	1.02345	1.02937	1.01484	1.02214	1.03388	1.03277	1.02698
Wild	Nulliparous	1.48169	1.24423	1.15968	1.33317	1.2974	1.17045	1.2869	1.30761	1.21801	1.13252	1.13229	1.20071	1.28344	1.19763	1.21355	1.27141	1.20866	1.11612	1.08671	1.14397	1.20418	1.20421	1.159	1.14628	1.15931	1.17353	1.16612	1.18327	1.18291	1.1574	1.17548	1.16047	1.13104	1.14714	1.15699	1.16576	1.18364	1.19103	1.18999	1.18162	1.15987	1.16653	1.18196	1.16577	1.15989	1.16664	1.17848	1.17335
Wild	Nulliparous	0.936573	0.932387	0.9629	0.884429	0.882658	0.94105	0.964398	0.972706	0.936055	0.874691	0.940881	1.00597	0.992105	0.95995	0.944777	0.947121	0.953693	0.937596	0.921473	0.925031	0.96174	0.972483	0.953499	0.953902	0.945354	0.93686	0.941139	0.947514	0.946912	0.939907	0.945106	0.937873	0.929154	0.946206	0.944803	0.940196	0.948645	0.943486	0.937486	0.935975	0.932816	0.935682	0.940672	0.939858	0.936181	0.935819	0.940072	0.934593
Wild	Nulliparous	0.779738	0.746693	0.784118	0.837349	0.811848	0.761617	0.782439	0.803133	0.791643	0.757152	0.791592	0.830773	0.831575	0.794019	0.811584	0.840935	0.798201	0.777561	0.784061	0.805396	0.797933	0.796062	0.802883	0.795435	0.798922	0.805464	0.802227	0.799453	0.80433	0.813793	0.804738	0.795363	0.796345	0.813854	0.806444	0.796954	0.808522	0.823503	0.826528	0.816072	0.806675	0.806142	0.810035	0.809243	0.811422	0.813681	0.813093	0.809491
Wild	Nulliparous	1.39974	1.42731	1.4584	1.53852	1.3599	1.21922	1.34858	1.36764	1.25454	1.15966	1.27586	1.42463	1.43374	1.38542	1.33672	1.30351	1.28243	1.22112	1.18752	1.21331	1.26785	1.31305	1.32417	1.30308	1.28385	1.269	1.25632	1.26864	1.29571	1.31043	1.24471	1.24152	1.29199	1.31176	1.27299	1.26172	1.32591	1.29844	1.27163	1.27988	1.28472	1.2763	1.27134	1.29255	1.28126	1.26924	1.27942	1.27774
Wild	Nulliparous	0.917549	0.870361	1.06354	1.06549	0.949232	0.877797	0.9439	0.976811	0.937719	0.875944	0.910488	0.9705	0.991698	0.928946	0.940311	0.976832	0.931989	0.920341	0.925003	0.926244	0.926815	0.918201	0.906009	0.906164	0.921612	0.939762	0.943484	0.924005	0.913881	0.922117	0.917406	0.904584	0.90094	0.929034	0.923583	0.914887	0.933663	0.941691	0.926759	0.903403	0.915791	0.922731	0.920749	0.920614	0.924247	0.924082	0.91715	0.915568
Wild	Nulliparous	1.31377	1.22796	1.26326	1.20451	1.08545	1.03879	1.20791	1.27067	1.15667	1.03816	1.12438	1.20795	1.17287	1.15173	1.16549	1.1749	1.1271	1.10989	1.08695	1.05516	1.11825	1.16228	1.1422	1.10592	1.10854	1.12541	1.12064	1.13599	1.14851	1.14546	1.14562	1.11956	1.10275	1.15604	1.138	1.11441	1.14949	1.16446	1.14771	1.11897	1.12751	1.12317	1.11335	1.12296	1.12791	1.12998	1.1334	1.13818
Wild	Nulliparous	0.917982	0.850256	0.957022	0.959414	0.874372	0.826111	0.930869	0.980955	0.937719	0.875944	0.916105	0.939691	0.908621	0.908206	0.930132	0.94068	0.90219	0.878164	0.871426	0.875868	0.875599	0.888646	0.905917	0.892601	0.891586	0.895092	0.887034	0.879745	0.880372	0.88912	0.897588	0.885968	0.871452	0.88778	0.897334	0.898775	0.898816	0.903172	0.897267	0.88281	0.882085	0.883367	0.884512	0.886128	0.886017	0.885985	0.886802	0.883985
Wild	Nulliparous	1.10636	1.06086	1.09848	1.15647	1.10388	1.02662	1.04535	1.08794	1.11307	1.09951	1.06801	1.09705	1.17286	1.11679	1.08391	1.06944	1.03745	1.02636	1.02055	1.01912	1.08441	1.10931	1.07093	1.04167	1.04756	1.06629	1.0649	1.04723	1.04561	1.0665	1.07105	1.05317	1.03598	1.05338	1.04375	1.04064	1.07227	1.07524	1.06457	1.05495	1.05542	1.04958	1.04529	1.05664	1.05709	1.05653	1.06302	1.06419
Wild	Nulliparous	0.865393	0.816773	0.855317	0.906022	0.896517	0.863704	0.885237	0.901146	0.877043	0.827511	0.866083	0.889895	0.86527	0.869402	0.876577	0.869666	0.840364	0.836635	0.844143	0.848574	0.85049	0.855454	0.859124	0.8484	0.849946	0.854894	0.849115	0.843948	0.84666	0.855659	0.854714	0.84107	0.830989	0.84812	0.845117	0.839219	0.849845	0.857548	0.853739	0.842719	0.843837	0.847152	0.848471	0.845855	0.846397	0.846548	0.844428	0.847606
Wild	Nulliparous	0.546153	0.555121	0.587995	0.581181	0.565226	0.556156	0.558972	0.549972	0.539203	0.538028	0.546038	0.556701	0.560601	0.542651	0.544106	0.55725	0.558083	0.548147	0.534153	0.524437	0.532143	0.542764	0.546336	0.536742	0.533161	0.537447	0.544617	0.537296	0.538512	0.553055	0.546486	0.540221	0.539922	0.543317	0.542132	0.542439	0.548697	0.548208	0.544457	0.540772	0.539174	0.540381	0.543541	0.546792	0.546828	0.544894	0.542848	0.541768
Wild	Nulliparous	1.15765	1.19323	1.22432	1.28727	1.19561	1.10877	1.22058	1.12383	1.01195	1.01475	1.0732	1.13544	1.15923	1.13857	1.17863	1.22953	1.17449	1.09249	1.05622	1.0815	1.09991	1.12256	1.1352	1.10046	1.10009	1.12462	1.14336	1.14669	1.13321	1.1128	1.10944	1.11256	1.11609	1.11569	1.11921	1.13031	1.14815	1.15774	1.1513	1.13272	1.11555	1.11509	1.12691	1.1369	1.12451	1.11344	1.11833	1.11472
Wild	Nulliparous	1.01493	0.972265	1.09637	1.00279	0.915712	0.887084	0.908661	0.916605	0.91558	0.923087	0.942266	0.974951	1.00159	0.969816	0.952147	0.954122	0.960329	0.94558	0.92192	0.90607	0.92184	0.922067	0.912943	0.94784	0.954164	0.937375	0.92674	0.941975	0.952623	0.943678	0.935563	0.929975	0.932836	0.950556	0.939649	0.93114	0.949933	0.947577	0.936388	0.926995	0.923877	0.926955	0.933986	0.940611	0.934412	0.926022	0.925495	0.936513
Wild	Nulliparous	1.55993	1.24099	1.29795	1.58885	1.39219	1.13569	1.14857	1.27641	1.29566	1.12461	1.15875	1.27581	1.36253	1.26152	1.23649	1.25954	1.24123	1.22106	1.20143	1.18727	1.19708	1.24307	1.2889	1.23699	1.20416	1.21583	1.26635	1.24545	1.21488	1.21301	1.23171	1.22599	1.20361	1.19946	1.1987	1.21408	1.25135	1.26064	1.25443	1.24128	1.21479	1.20836	1.21793	1.22528	1.21413	1.20724	1.21915	1.2332
Wild	Nulliparous	1.33454	1.30493	1.58208	2.70358	1.66699	1.26904	1.4041	1.5403	1.46415	1.2983	1.36428	1.47288	1.48723	1.41014	1.53327	1.69335	1.42708	1.34076	1.33451	1.35937	1.42895	1.48657	1.49265	1.4512	1.44857	1.47464	1.49374	1.46585	1.48051	1.54786	1.48099	1.43024	1.43264	1.48883	1.46269	1.45346	1.54475	1.55672	1.50242	1.44087	1.43208	1.44527	1.46846	1.48962	1.47622	1.45985	1.4631	1.46626
Wild	Nulliparous	2.60217	1.37858	1.78079	10	1.64047	1.20648	1.67172	1.69921	1.34458	1.22634	1.45835	1.71265	1.54881	1.45967	1.53141	1.58216	1.36585	1.34067	1.35415	1.32333	1.32575	1.41043	1.52813	1.43333	1.37125	1.37929	1.44528	1.39822	1.38248	1.4447	1.43659	1.36457	1.32599	1.43829	1.42124	1.37608	1.42547	1.49333	1.45439	1.35605	1.39218	1.43354	1.44166	1.41803	1.41445	1.41259	1.39928	1.40053
Wild	Nulliparous	1.31377	1.22796	1.26326	1.19488	1.13179	1.1303	1.24389	1.19847	1.0847	1.03148	1.12381	1.23645	1.24865	1.17173	1.15815	1.18264	1.17301	1.13102	1.0953	1.09082	1.13686	1.13958	1.11028	1.15581	1.15248	1.12269	1.11931	1.13599	1.14851	1.14546	1.14395	1.13317	1.1202	1.11947	1.12358	1.13527	1.15304	1.14794	1.14032	1.13634	1.11955	1.11821	1.12997	1.1399	1.12728	1.1151	1.12025	1.1353
Wild	Nulliparous	0.95947	0.944521	0.980598	1.04087	0.974512	0.885732	0.906577	0.916605	0.917167	0.924488	0.911779	0.943878	1.00067	0.90911	0.922287	0.992176	0.971372	0.908704	0.878291	0.903004	0.922869	0.932854	0.93422	0.934798	0.937716	0.941989	0.945683	0.951496	0.950715	0.943487	0.947529	0.949207	0.945606	0.939662	0.939454	0.940239	0.938635	0.948179	0.954711	0.949589	0.930139	0.925091	0.934995	0.948613	0.94341	0.936783	0.941426	0.942062
Wild	Nulliparous	1.42248	1.27057	10	2.81441	1.6649	1.56133	1.9002	1.63873	1.37868	1.33041	1.42483	1.53747	1.54967	1.47276	1.46263	1.47712	1.43025	1.38766	1.34746	1.32149	1.37897	1.43224	1.44736	1.46437	1.48783	1.49329	1.45999	1.42863	1.42816	1.44636	1.39239	1.3558	1.36098	1.41078	1.39198	1.38716	1.46717	1.48304	1.4247	1.35596	1.3734	1.38506	1.38763	1.40786	1.4195	1.40645	1.37732	1.39409
Wild	Nulliparous	1.41959	1.45267	1.46622	1.21414	1.10768	1.10318	1.13031	1.06875	1.02854	1.07485	1.10687	1.1088	1.097	1.1337	1.08326	1.02458	1.05688	1.04083	1.01188	1.01227	1.07713	1.10191	1.06418	1.0343	1.05669	1.08564	1.0623	1.05689	1.06109	1.06244	1.04703	1.04239	1.05293	1.07071	1.05982	1.05092	1.06976	1.08366	1.06827	1.0375	1.04751	1.04701	1.04431	1.06516	1.06263	1.04833	1.04054	1.053
Wild	Nulliparous	0.997125	0.915424	0.95855	1.09591	1.04681	0.941809	1.01851	1.00751	0.946459	0.917152	0.933355	0.950017	0.948652	0.949256	0.94925	0.942603	0.925409	0.923946	0.917889	0.901273	0.915248	0.927917	0.929488	0.930241	0.934646	0.935172	0.924635	0.915063	0.914144	0.922059	0.929894	0.915118	0.900366	0.927819	0.931363	0.926257	0.935022	0.939367	0.934721	0.924787	0.921786	0.926093	0.929661	0.922387	0.923161	0.925801	0.924461	0.92433
Wild	Nulliparous	1.19644	1.23892	1.26458	1.20451	1.08545	1.03986	1.21403	1.1986	1.10311	1.09499	1.10797	1.17323	1.2482	1.12915	1.09883	1.12667	1.1216	1.08652	1.05743	1.05427	1.06861	1.09102	1.10789	1.10134	1.09392	1.09891	1.11854	1.10006	1.10525	1.14461	1.10981	1.0806	1.07715	1.09413	1.09449	1.08856	1.09307	1.11327	1.11768	1.102	1.10022	1.0925	1.08357	1.08439	1.07987	1.08206	1.09609	1.09629
Wild	Nulliparous	1.65756	1.67033	1.70142	1.77632	1.63257	1.4887	1.51572	1.45175	1.3607	1.31215	1.31541	1.4068	1.51515	1.29588	1.2822	1.34989	1.2694	1.19188	1.18037	1.24352	1.27114	1.26506	1.2507	1.26886	1.262	1.26679	1.32146	1.29264	1.27108	1.29315	1.28498	1.27679	1.27279	1.26553	1.26225	1.26955	1.28762	1.29018	1.29186	1.2949	1.28031	1.27758	1.28009	1.26997	1.26186	1.2629	1.27256	1.27208
Wild	Nulliparous	1.3431	1.1404	1.18734	1.25069	1.16907	1.088	1.19069	1.15083	1.07245	1.06759	1.08967	1.096	1.08511	1.11186	1.14555	1.15317	1.10993	1.06745	1.04261	1.04023	1.05466	1.07695	1.09392	1.0881	1.08331	1.08165	1.07987	1.07763	1.08801	1.10674	1.09407	1.05543	1.02894	1.05979	1.06663	1.06678	1.08505	1.08473	1.07354	1.06405	1.07378	1.07982	1.07711	1.06873	1.06353	1.06096	1.0594	1.05952
Wild	Nulliparous	1.02757	1.03991	1.18282	1.27065	1.1312	0.993933	1.01481	1.01447	1.0204	1.06461	1.04316	1.09607	1.21561	1.06628	1.04992	1.10335	1.06816	1.00488	0.988782	1.03701	1.03609	1.04003	1.06229	1.08075	1.08528	1.08243	1.08088	1.06579	1.04651	1.03498	1.0515	1.05518	1.04624	1.04806	1.05579	1.06376	1.06836	1.07696	1.07604	1.06382	1.05199	1.05505	1.0655	1.06699	1.06427	1.06096	1.0594	1.05887
Wild	Nulliparous	1.2971	1.26893	1.51089	1.65991	1.32891	1.12427	1.22852	1.25488	1.17559	1.10062	1.1526	1.23126	1.2485	1.16795	1.18721	1.24165	1.18316	1.12522	1.10448	1.12932	1.17995	1.20368	1.18241	1.1413	1.14257	1.15923	1.15263	1.16772	1.1811	1.17528	1.15071	1.14123	1.14523	1.14373	1.14614	1.15662	1.17449	1.18211	1.18248	1.17357	1.13901	1.14841	1.17563	1.15989	1.15487	1.15744	1.15969	1.16345
Wild	Nulliparous	1.13245	0.953767	1.00033	1.04923	1.06313	1.04301	1.01279	0.926208	0.870374	0.88382	0.936355	0.971237	0.965744	0.967542	0.94665	0.926316	0.934857	0.904787	0.878165	0.884335	0.919518	0.932261	0.913987	0.898247	0.908958	0.923069	0.912741	0.913467	0.929228	0.946814	0.917364	0.900933	0.904425	0.910589	0.914309	0.919386	0.927845	0.923571	0.918763	0.918289	0.917235	0.91044	0.907592	0.921381	0.924251	0.918433	0.91226	0.917714
Wild	Nulliparous	1.01504	0.940549	0.90795	0.957521	0.913275	0.840989	0.863889	0.851977	0.822132	0.809589	0.825479	0.861917	0.885609	0.819748	0.824642	0.861283	0.833874	0.802986	0.789139	0.797524	0.814607	0.828514	0.832138	0.823834	0.81766	0.813398	0.809805	0.82684	0.834723	0.822372	0.820876	0.811453	0.801647	0.810042	0.81137	0.816865	0.834944	0.831524	0.820348	0.812788	0.815646	0.816347	0.814375	0.813589	0.811943	0.810568	0.810452	0.811594
Wild	Nulliparous	0.829089	0.787378	0.82543	0.880005	0.843913	0.793281	0.853024	0.861245	0.806551	0.746707	0.776731	0.815773	0.819398	0.806389	0.805722	0.80601	0.785311	0.761043	0.750995	0.760026	0.765082	0.772474	0.779087	0.77362	0.768286	0.774064	0.793626	0.779644	0.771327	0.782824	0.775572	0.76922	0.768217	0.769723	0.770502	0.775368	0.786575	0.789844	0.786562	0.77988	0.772387	0.777098	0.785489	0.781267	0.775514	0.775027	0.780835	0.780095
Wild	Nulliparous	0.725991	0.684169	0.68133	0.727328	0.72288	0.685352	0.680765	0.67661	0.665236	0.649586	0.650701	0.664532	0.677694	0.66123	0.660079	0.671737	0.676838	0.657102	0.645536	0.657329	0.655736	0.660887	0.670054	0.660529	0.65932	0.661162	0.656334	0.658681	0.665288	0.670078	0.662208	0.650977	0.646209	0.657035	0.661041	0.66362	0.671146	0.668783	0.663683	0.6606	0.660444	0.661154	0.662448	0.664246	0.660327	0.657912	0.661401	0.663109
Wild	Nulliparous	1.28205	1.26893	1.51089	1.65991	1.32891	1.12558	1.23495	1.19178	1.10068	1.09291	1.16183	1.20684	1.17214	1.10524	1.12763	1.1781	1.1306	1.08395	1.05602	1.05363	1.09724	1.10509	1.07213	1.06326	1.09505	1.12281	1.09593	1.08863	1.09058	1.0916	1.09225	1.0835	1.07746	1.09519	1.08321	1.07272	1.09164	1.10176	1.10481	1.10193	1.08964	1.07626	1.0711	1.08161	1.08882	1.08971	1.08616	1.08413
Wild	Nulliparous	0.866564	0.871698	1.06281	1.15968	1.00746	0.876473	0.94164	0.97278	0.949049	0.917956	0.936306	0.935049	0.908956	0.934951	0.971694	0.971496	0.905501	0.890767	0.89711	0.899999	0.918108	0.920938	0.904996	0.889903	0.898319	0.922069	0.941069	0.925101	0.912398	0.921877	0.941702	0.93369	0.912631	0.918891	0.914907	0.915094	0.933507	0.949512	0.940415	0.913821	0.909391	0.924218	0.940479	0.932981	0.922767	0.91673	0.916457	0.916428
Wild	Nulliparous	1.75547	1.40573	1.79343	2.01409	1.55904	1.33705	1.50669	1.53474	1.33122	1.15084	1.25071	1.39856	1.40875	1.35871	1.35635	1.37486	1.34482	1.26988	1.23231	1.25759	1.27242	1.31754	1.37466	1.3504	1.32494	1.30814	1.29305	1.27799	1.28148	1.30141	1.29264	1.282	1.28273	1.30067	1.28815	1.26779	1.26593	1.28688	1.28319	1.25054	1.235	1.25583	1.28629	1.27617	1.25578	1.24778	1.25851	1.25892
Wild	Nulliparous	0.83729	0.839808	0.872615	0.874228	0.813553	0.77801	0.877406	0.863965	0.802721	0.793526	0.840102	0.849067	0.807184	0.811597	0.835285	0.849086	0.82331	0.795641	0.776704	0.771651	0.786841	0.802935	0.80561	0.786023	0.78434	0.795441	0.803443	0.804023	0.803515	0.803493	0.794212	0.786683	0.78659	0.796072	0.787151	0.779837	0.791593	0.801397	0.797474	0.784741	0.787935	0.794417	0.795659	0.785843	0.782527	0.783595	0.784687	0.782702
Wild	Nulliparous	1.18292	1.0566	1.37719	1.52536	1.26026	1.08586	1.18671	1.15083	1.07019	1.06564	1.12716	1.19814	1.21657	1.1464	1.13817	1.15431	1.11197	1.04142	1.02091	1.07207	1.09429	1.11494	1.1277	1.0938	1.09564	1.11427	1.11062	1.09086	1.07761	1.08134	1.101	1.09013	1.06811	1.08489	1.08509	1.08495	1.10333	1.11532	1.10347	1.07946	1.08817	1.09354	1.09212	1.09219	1.09573	1.09705	1.09308	1.08998
Wild	Nulliparous	0.834334	0.790208	0.826333	0.832117	0.786419	0.745083	0.769216	0.744455	0.710967	0.71109	0.731214	0.752525	0.761528	0.754957	0.744669	0.738213	0.739052	0.726253	0.706531	0.693999	0.719482	0.736868	0.730764	0.716465	0.719061	0.728591	0.728799	0.730852	0.730291	0.725271	0.719467	0.717633	0.717871	0.714625	0.710867	0.714004	0.726227	0.727115	0.720848	0.714162	0.715617	0.719111	0.719995	0.714888	0.712974	0.711436	0.708833	0.713707
Wild	Nulliparous	1.5181	1.49424	1.52533	1.61252	1.41367	1.23683	1.25943	1.24712	1.17272	1.09852	1.20166	1.33363	1.34105	1.2424	1.22241	1.24832	1.23404	1.15023	1.10071	1.12815	1.21109	1.25593	1.22673	1.17981	1.1795	1.1959	1.18717	1.20424	1.20292	1.17542	1.18983	1.20224	1.19644	1.17352	1.16841	1.17983	1.19774	1.20624	1.19463	1.17401	1.18065	1.18077	1.17717	1.18478	1.197	1.19974	1.18879	1.18953
Wild	Nulliparous	1.50381	1.3607	2.69514	10	1.64206	1.27087	1.41376	1.43733	1.30207	1.19379	1.31834	1.48911	1.48622	1.34027	1.35156	1.43824	1.39896	1.31043	1.26524	1.2921	1.35446	1.40571	1.41476	1.38528	1.35504	1.34694	1.36698	1.35152	1.36725	1.42306	1.37844	1.32385	1.30526	1.34918	1.36121	1.36052	1.37878	1.37988	1.36413	1.34419	1.34383	1.34614	1.3482	1.35077	1.34349	1.33245	1.32562	1.33264
Wild	Nulliparous	0.973696	0.976552	1.21427	1.09637	0.97294	0.94421	1.02519	0.970696	0.899189	0.910721	0.965053	1.00291	0.992105	0.95995	0.944777	0.947121	0.953693	0.939509	0.91644	0.901027	0.913688	0.937567	0.95274	0.935068	0.943364	0.95703	0.944443	0.945093	0.952673	0.957901	0.95021	0.945717	0.941006	0.924007	0.927657	0.940635	0.948323	0.961033	0.955678	0.936008	0.940325	0.9419	0.941376	0.947563	0.946375	0.942006	0.940239	0.944575
Wild	Nulliparous	0.856997	0.871087	0.843658	0.891389	0.856256	0.804314	0.869278	0.818569	0.748698	0.74616	0.78684	0.822432	0.825637	0.812048	0.809515	0.81439	0.810319	0.77448	0.75719	0.780842	0.801274	0.806844	0.799098	0.791495	0.795725	0.802361	0.799275	0.797542	0.798104	0.798315	0.789331	0.782095	0.781895	0.7907	0.793783	0.794449	0.798403	0.806424	0.803108	0.789498	0.786974	0.790142	0.794415	0.794673	0.790142	0.786468	0.787803	0.794379
Wild	Nulliparous	1.72514	1.47471	1.52294	1.61252	1.39021	1.25675	1.57026	1.48819	1.32336	1.37357	1.40353	1.44192	1.45835	1.32145	1.3333	1.41722	1.38096	1.30087	1.23824	1.22546	1.31943	1.372	1.33451	1.30889	1.31413	1.33845	1.35738	1.34474	1.34491	1.36328	1.32081	1.29633	1.29298	1.28349	1.29463	1.32676	1.36905	1.37931	1.3384	1.28487	1.30423	1.30575	1.29766	1.31898	1.30572	1.29182	1.30139	1.29966
Wild	Nulliparous	1.49334	1.49424	1.52533	1.61252	1.41367	1.23683	1.25943	1.23964	1.19537	1.1736	1.18278	1.24345	1.34358	1.38879	1.3235	1.24223	1.22788	1.17727	1.14691	1.17312	1.27035	1.27048	1.18258	1.16564	1.20251	1.2304	1.19092	1.22322	1.24378	1.2078	1.17631	1.18024	1.19717	1.17438	1.16689	1.18493	1.2208	1.21521	1.20169	1.19375	1.17192	1.16691	1.18015	1.20097	1.19727	1.18178	1.17357	1.19512
Wild	Nulliparous	0.747579	0.672252	0.67138	0.683482	0.666111	0.644542	0.666658	0.674153	0.652758	0.620955	0.65133	0.680549	0.672935	0.640945	0.646336	0.664667	0.645599	0.621101	0.617573	0.63979	0.641112	0.640288	0.64292	0.643661	0.640488	0.638952	0.643107	0.636503	0.630491	0.631579	0.637072	0.634722	0.62786	0.628004	0.629881	0.632697	0.636089	0.63844	0.638373	0.636092	0.633486	0.63151	0.630382	0.629892	0.629747	0.630444	0.631881	0.632076
Wild	Nulliparous	0.92629	0.864992	0.90442	0.961964	0.909485	0.844577	0.909465	0.911041	0.857851	0.812955	0.823479	0.858534	0.886307	0.866146	0.873197	0.893729	0.883035	0.837944	0.80802	0.817173	0.849957	0.864666	0.849636	0.824325	0.841216	0.863861	0.844612	0.846817	0.853323	0.850246	0.836421	0.838822	0.848603	0.83821	0.838927	0.84485	0.846865	0.852812	0.850265	0.839025	0.834136	0.834579	0.83832	0.841896	0.84017	0.836611	0.835266	0.839286
Wild	Nulliparous	2.03038	1.55011	1.60167	1.70181	1.44817	1.27416	1.42049	1.42579	1.32875	1.2862	1.36328	1.53479	1.6594	1.36557	1.39122	1.5511	1.41618	1.30614	1.26751	1.29321	1.31171	1.3273	1.35384	1.42203	1.4297	1.39408	1.37148	1.38533	1.39043	1.37323	1.39549	1.35478	1.30433	1.34789	1.35885	1.36828	1.41426	1.39333	1.37462	1.37374	1.33119	1.32601	1.35214	1.37356	1.35451	1.33577	1.34434	1.35463
Wild	Nulliparous	0.965108	0.876808	0.801682	0.893569	0.889878	0.819259	0.84009	0.856177	0.85262	0.835091	0.803858	0.806363	0.838505	0.824875	0.818778	0.827651	0.840819	0.807109	0.78003	0.789501	0.806777	0.82077	0.824841	0.817735	0.801572	0.796429	0.816085	0.820316	0.812529	0.80355	0.81177	0.807367	0.797115	0.805586	0.808428	0.808414	0.811941	0.818405	0.821722	0.817754	0.80284	0.799169	0.805076	0.809801	0.810095	0.806713	0.80243	0.803266
Wild	Nulliparous	1.01049	0.90257	1.02005	1.01685	0.919263	0.856307	0.924844	0.895288	0.819942	0.782765	0.814474	0.880916	0.931847	0.885012	0.864689	0.868249	0.85931	0.833171	0.808701	0.802149	0.830792	0.8539	0.855315	0.845666	0.837183	0.836226	0.843545	0.841741	0.844297	0.852835	0.840612	0.835836	0.839387	0.838487	0.836299	0.835604	0.838259	0.843972	0.844876	0.84095	0.843501	0.838268	0.831437	0.835109	0.838182	0.838796	0.836916	0.831937
Wild	Nulliparous	1.6039	1.48849	1.96049	2.28862	1.62733	1.37462	1.57103	1.44745	1.27287	1.24266	1.33087	1.3742	1.32216	1.34177	1.43182	1.4944	1.37712	1.27896	1.24158	1.26809	1.3279	1.3807	1.38266	1.30953	1.32769	1.3754	1.35231	1.36082	1.38753	1.40303	1.35513	1.32288	1.32915	1.37646	1.36289	1.351	1.39711	1.40567	1.37409	1.33269	1.33176	1.33421	1.34072	1.36152	1.3589	1.34536	1.3377	1.34432
Wild	Nulliparous	1.11844	1.1691	1.57839	1.48159	1.2443	1.15076	1.27298	1.1622	1.0385	1.03892	1.09934	1.16396	1.18721	1.16343	1.21215	1.24023	1.1071	1.04438	1.03481	1.05898	1.10446	1.12541	1.11446	1.10682	1.10225	1.09967	1.09706	1.09577	1.09589	1.09669	1.09715	1.0881	1.08147	1.09846	1.09605	1.10082	1.13399	1.13302	1.12533	1.12225	1.10752	1.10058	1.10093	1.10097	1.09591	1.09405	1.0992	1.09722
Wild	Nulliparous	1.45737	1.30504	1.34766	1.43644	1.22181	1.07334	1.26086	1.24457	1.13348	1.12201	1.18879	1.26282	1.28408	1.25247	1.26014	1.26745	1.20447	1.14721	1.11366	1.10736	1.11881	1.15805	1.20303	1.18995	1.20019	1.20667	1.17142	1.15797	1.16839	1.18703	1.16513	1.13902	1.1339	1.16934	1.17224	1.15979	1.16207	1.18254	1.18408	1.1623	1.15625	1.15071	1.15287	1.17365	1.17188	1.15894	1.15204	1.16407
Wild	Nulliparous	0.996605	0.946946	1.06864	1.05293	0.978161	0.945074	1.0292	0.940468	0.848739	0.864828	0.949182	0.991268	0.947997	0.915812	0.942637	0.977589	0.933348	0.90694	0.889075	0.876221	0.906768	0.931979	0.926941	0.894299	0.910075	0.933255	0.907795	0.906301	0.916645	0.922361	0.905267	0.895108	0.899997	0.917079	0.91661	0.91316	0.922174	0.92693	0.922998	0.91394	0.912674	0.907126	0.902984	0.910302	0.911697	0.907138	0.901659	0.907494
Wild	Nulliparous	0.91438	0.940278	1.04785	0.902406	0.839763	0.870236	0.942	0.89944	0.846038	0.860902	0.859426	0.856915	0.865811	0.899337	0.880431	0.846842	0.859001	0.840896	0.806675	0.786745	0.841653	0.874843	0.858799	0.847684	0.851039	0.852304	0.834798	0.826762	0.836918	0.855595	0.834551	0.824136	0.830497	0.838572	0.837161	0.844746	0.870994	0.860465	0.841815	0.833784	0.842468	0.840443	0.832985	0.836601	0.840522	0.836621	0.825865	0.832357
Wild	Nulliparous	1.10636	1.0556	1.09679	1.27589	1.18248	1.03341	1.12816	1.05597	0.963279	0.970105	1.0252	1.08347	1.10836	1.09911	1.08715	1.07038	1.03918	1.00484	0.995096	1.0183	1.03831	1.04731	1.04	1.01437	1.02	1.03879	1.03859	1.02147	1.03031	1.0664	1.03966	1.01738	1.0168	1.03298	1.0458	1.05351	1.05834	1.05648	1.04955	1.04022	1.03082	1.0287	1.03196	1.03479	1.03407	1.03242	1.0323	1.03308
Wild	Nulliparous	10	10	10	10	2.42071	1.4682	2.21397	1.67508	1.33986	1.3947	1.51866	1.74246	1.95928	1.60178	1.60475	1.70841	1.51545	1.42989	1.4124	1.43815	1.5127	1.63177	1.70775	1.55868	1.52141	1.55189	1.57033	1.58913	1.61213	1.62822	1.59237	1.55746	1.53156	1.50445	1.50947	1.54714	1.60701	1.64675	1.60386	1.52006	1.51022	1.48247	1.47322	1.54747	1.55007	1.51407	1.49313	1.48996
Wild	Nulliparous	1.023	0.967968	1.09469	1.07576	0.999683	0.952589	0.976977	0.950769	0.901204	0.878597	0.956104	0.998948	0.956928	0.955407	0.958866	0.946398	0.907257	0.881749	0.881885	0.903952	0.905022	0.916433	0.933525	0.918291	0.914832	0.921712	0.926246	0.91984	0.91842	0.925615	0.919678	0.915072	0.916339	0.922742	0.918487	0.915747	0.924713	0.928601	0.929266	0.926964	0.917399	0.912937	0.91322	0.913414	0.91733	0.917219	0.910823	0.916238
Wild	Nulliparous	1.12941	1.12997	1.29745	1.23518	1.16961	1.13613	1.08758	1.0644	1.03292	0.987736	1.03347	1.10176	1.11929	1.02916	1.03198	1.09114	1.09152	0.992916	0.934381	0.961498	1.00205	1.02254	1.01768	1.01361	1.02875	1.03873	1.01977	1.03311	1.04076	1.0265	1.02915	1.0175	1.00026	1.00333	1.01285	1.02255	1.02823	1.02673	1.02682	1.02893	1.02157	1.01289	1.0117	1.02424	1.01382	1.00433	1.0134	1.02431
Wild	Nulliparous	10	10	10	10	1.77919	1.47339	2.25835	1.67508	1.33567	1.39057	1.67372	1.86537	1.66397	1.67256	1.83522	2.02891	1.83585	1.60224	1.50571	1.53534	1.54799	1.61789	1.71297	1.63412	1.68157	1.76227	1.68672	1.61604	1.63025	1.7229	1.68173	1.62705	1.60403	1.6218	1.60266	1.60156	1.66986	1.76514	1.73298	1.61714	1.63417	1.63969	1.62041	1.60651	1.62187	1.63642	1.62758	1.6216
Wild	Nulliparous	0.880154	0.873134	0.906079	0.899901	0.86923	0.838639	0.82436	0.802696	0.782421	0.774408	0.791025	0.823513	0.851652	0.836774	0.828242	0.842438	0.876003	0.81587	0.765488	0.777306	0.810316	0.815739	0.796132	0.800388	0.810704	0.812127	0.797548	0.802042	0.809201	0.80869	0.807855	0.805211	0.800187	0.792693	0.789813	0.794575	0.805511	0.80751	0.80596	0.804335	0.802588	0.797034	0.793136	0.798293	0.799505	0.796282	0.792752	0.801785
Wild	Nulliparous	1.27804	1.18336	1.22313	1.28727	1.19561	1.10751	1.21437	1.1772	1.07201	1.02118	1.06967	1.13864	1.15863	1.09658	1.11664	1.16761	1.12292	1.05408	1.01008	1.01195	1.07486	1.11447	1.09839	1.06696	1.07093	1.08962	1.08716	1.06599	1.07478	1.1118	1.06282	1.04088	1.05078	1.05261	1.05839	1.07077	1.08853	1.10162	1.08552	1.05191	1.05135	1.04616	1.04407	1.06459	1.06971	1.05774	1.04134	1.05374
Wild	Nulliparous	1.01722	0.987396	1.02399	1.08646	1.00399	0.916192	0.992262	0.949408	0.871517	0.854059	0.901163	0.92245	0.893599	0.892213	0.932634	0.959704	0.897162	0.85127	0.841329	0.864686	0.884105	0.895996	0.896543	0.88249	0.892725	0.907558	0.898376	0.888929	0.895995	0.915195	0.89972	0.890825	0.892155	0.889142	0.882653	0.885818	0.90408	0.902852	0.89862	0.899198	0.899621	0.89007	0.881367	0.88929	0.891328	0.890559	0.891161	0.888543
Wild	Nulliparous	1.03951	0.997249	1.42938	1.26039	1.0238	0.947208	1.08975	1.04535	0.951921	0.959629	1.01755	1.057	1.04067	0.996856	1.02224	1.05934	1.00125	0.966829	0.943482	0.92638	0.958579	0.984616	0.976454	0.938183	0.950882	0.985404	0.987063	0.961972	0.956289	0.976532	0.955374	0.949101	0.960167	0.965149	0.966161	0.968798	0.976254	0.978086	0.97511	0.971398	0.976008	0.970468	0.96015	0.958232	0.959984	0.960078	0.95701	0.960581
Wild	Nulliparous	1.18052	0.97513	1.02248	1.0791	1.04205	0.981458	1.0061	0.972126	0.934197	0.941703	0.967774	0.961964	0.932491	0.960577	0.974491	0.965204	0.947134	0.908675	0.883179	0.889187	0.921393	0.957203	0.965567	0.913926	0.910459	0.92772	0.917267	0.906606	0.91243	0.932249	0.928089	0.915448	0.90716	0.913647	0.910339	0.908029	0.917139	0.922053	0.918396	0.909634	0.907423	0.912234	0.916482	0.910212	0.906761	0.905886	0.905848	0.907151
Wild	Nulliparous	1.95452	1.55011	1.60167	1.70181	1.46141	1.26277	1.28007	1.33068	1.3392	1.29134	1.2938	1.37067	1.48798	1.4218	1.47837	1.53141	1.33999	1.23747	1.20834	1.2344	1.29461	1.31068	1.29453	1.35453	1.36603	1.33753	1.31974	1.33414	1.3408	1.32738	1.3464	1.33114	1.30247	1.31898	1.32045	1.33189	1.37561	1.38406	1.35491	1.31607	1.31445	1.33218	1.34641	1.33153	1.31849	1.31668	1.32478	1.32157
Wild	Nulliparous	0.925848	0.896557	1.00142	0.881201	0.774155	0.750851	0.845052	0.834695	0.781817	0.774823	0.775374	0.768698	0.761911	0.791842	0.796732	0.783428	0.781222	0.764819	0.742169	0.726611	0.739255	0.762296	0.779504	0.775077	0.763286	0.753969	0.753523	0.762208	0.770751	0.771019	0.756244	0.741869	0.739234	0.756457	0.752136	0.748821	0.767357	0.773899	0.764893	0.749447	0.749026	0.751132	0.751387	0.748626	0.752451	0.755994	0.754223	0.754095
Wild	Nulliparous	2.41002	1.55992	2.23385	1.75995	1.47268	1.41775	1.6413	1.47501	1.32336	1.37357	1.3865	1.53234	1.88244	1.57515	1.56371	1.6987	1.61344	1.41074	1.31068	1.34258	1.47331	1.53592	1.47369	1.42976	1.47194	1.5282	1.48937	1.45333	1.44917	1.46945	1.4492	1.42338	1.42231	1.47571	1.48323	1.47574	1.4943	1.48732	1.47617	1.47106	1.4653	1.4605	1.45612	1.45245	1.47149	1.48008	1.4601	1.45969
Wild	Nulliparous	0.93944	0.891485	1.09094	1.01396	0.88695	0.834488	0.900556	0.87093	0.809504	0.799592	0.868652	0.908312	0.879328	0.884562	0.874377	0.855857	0.848117	0.823831	0.800283	0.794233	0.822667	0.846733	0.846394	0.823364	0.819893	0.830281	0.837423	0.836553	0.833923	0.833033	0.831263	0.826738	0.82203	0.821684	0.820019	0.822646	0.833196	0.841142	0.838681	0.828321	0.824513	0.821682	0.82128	0.825666	0.820612	0.816476	0.820888	0.826628
Wild	Nulliparous	1.29295	1.18336	1.22313	1.29922	1.15546	1.01159	1.03861	0.966649	0.899189	0.910721	0.965053	1.00057	0.992591	0.992707	0.969249	0.945943	0.952779	0.937596	0.9225	0.925507	0.94226	0.954525	0.952336	0.934194	0.943364	0.957618	0.945178	0.93386	0.932069	0.939516	0.944878	0.945868	0.942216	0.935917	0.942797	0.95505	0.962376	0.964508	0.963432	0.959121	0.947319	0.940564	0.941376	0.947563	0.945795	0.944104	0.948137	0.948357
Wild	Nulliparous	1.27387	1.14672	1.33801	1.43315	1.28658	1.17191	1.29426	1.237	1.13087	1.11981	1.24842	1.34555	1.28282	1.19163	1.20965	1.27958	1.26178	1.17355	1.10822	1.10552	1.17728	1.23985	1.24926	1.23399	1.21759	1.21682	1.23644	1.23452	1.22552	1.22011	1.2154	1.1978	1.18331	1.19966	1.20727	1.21456	1.23253	1.24019	1.226	1.20231	1.20918	1.19696	1.18779	1.22181	1.22074	1.20713	1.20787	1.21942
Wild	Nulliparous	0.89073	0.832262	0.871079	0.922185	0.914283	0.871391	0.852464	0.85612	0.840847	0.797989	0.833336	0.872163	0.871966	0.852061	0.860973	0.881612	0.87198	0.828501	0.799615	0.808981	0.841469	0.854135	0.843966	0.847171	0.853632	0.861498	0.867965	0.854719	0.849452	0.858657	0.847793	0.830624	0.820088	0.827758	0.835805	0.840462	0.842627	0.848697	0.845922	0.835486	0.83692	0.840495	0.84224	0.840125	0.836868	0.833674	0.832564	0.841538
Wild	Nulliparous	1.14837	1.06403	1.21809	1.17227	1.11481	1.10318	1.13031	1.07378	1.01496	1.01576	1.0732	1.13864	1.15887	1.10301	1.07113	1.0672	1.06766	1.0187	0.97755	0.980724	1.04031	1.07652	1.06674	1.0616	1.05928	1.05873	1.05797	1.05511	1.07516	1.11171	1.08038	1.05537	1.05056	1.05292	1.04915	1.05176	1.07006	1.08142	1.08011	1.06675	1.04466	1.04351	1.05503	1.05694	1.05401	1.05468	1.0611	1.05496
Wild	Nulliparous	1.16259	1.09409	1.12827	1.10139	0.981424	0.902753	0.974354	0.967295	0.91445	0.889862	0.903859	0.93839	0.965361	0.93601	0.942165	0.95531	0.915358	0.874636	0.85392	0.860849	0.893582	0.917357	0.913125	0.881955	0.896597	0.924472	0.913838	0.905315	0.900021	0.895919	0.890424	0.888834	0.889157	0.885807	0.887169	0.893968	0.902921	0.899896	0.896941	0.897025	0.889408	0.885915	0.889264	0.897374	0.88986	0.87861	0.875358	0.88227
Wild	Nulliparous	1.72237	1.58381	2.24629	1.79645	1.37686	1.25853	1.58449	1.40647	1.18336	1.16824	1.23559	1.35436	1.46047	1.41221	1.34974	1.33042	1.36639	1.26918	1.18189	1.17505	1.26046	1.30559	1.28088	1.29673	1.32071	1.33062	1.31283	1.29248	1.31307	1.36275	1.2902	1.28683	1.32936	1.2939	1.27686	1.29307	1.33446	1.34383	1.31892	1.28476	1.28741	1.27953	1.27784	1.31523	1.30835	1.28716	1.28377	1.29344
Wild	Nulliparous	1.52919	1.3607	2.69514	10	1.62214	1.28436	1.63442	1.4315	1.2208	1.27261	1.37837	1.47288	1.48748	1.41677	1.47837	1.53141	1.33999	1.23747	1.20834	1.2344	1.29089	1.33757	1.34764	1.322	1.32805	1.34118	1.32255	1.30423	1.30676	1.32673	1.31649	1.3042	1.3034	1.32019	1.3226	1.32581	1.34398	1.34641	1.33469	1.31599	1.2987	1.2947	1.30016	1.30446	1.29867	1.2967	1.3054	1.30324
Wild	Nulliparous	1.16566	1.16244	1.34253	1.2704	1.18893	1.16834	1.20097	1.07305	1.01274	1.11151	1.10134	1.12308	1.20163	1.13689	1.12372	1.14932	1.14364	1.08083	1.03084	1.03182	1.09937	1.12448	1.08388	1.05194	1.07448	1.10383	1.07879	1.07078	1.0828	1.10154	1.08481	1.07944	1.08302	1.06941	1.05804	1.06644	1.09837	1.10126	1.08116	1.06113	1.08273	1.07891	1.06294	1.074	1.07554	1.06652	1.05724	1.0782
Wild	Nulliparous	1.40277	1.21718	1.444	1.53437	1.43868	1.38352	1.61041	1.28319	1.09147	1.14316	1.23411	1.26858	1.23345	1.25928	1.2967	1.29752	1.2286	1.16389	1.14285	1.16632	1.15168	1.17457	1.21899	1.17486	1.17186	1.18932	1.1813	1.17297	1.18119	1.19981	1.17502	1.16262	1.16619	1.16473	1.15183	1.15512	1.19053	1.20437	1.18412	1.15108	1.15666	1.16766	1.17288	1.16906	1.1688	1.16592	1.15786	1.16098
Wild	Nulliparous	1.00038	1.05526	1.33746	1.15927	1.10926	1.16336	1.11924	0.998132	0.941182	0.988406	1.02017	1.02878	1.02112	1.01676	1.01275	1.00221	0.979338	0.956075	0.93099	0.915408	0.963931	1.01201	1.02263	0.999176	1.0074	1.01415	0.980479	0.989012	1.00691	1.0092	0.997289	0.997232	1.00366	0.994827	0.989334	0.995739	1.01386	1.01829	1.00159	0.97882	0.990164	0.9935	0.989767	0.99442	0.990748	0.983297	0.979375	0.988361
Wild	Nulliparous	0.793872	0.764047	0.916533	0.934264	0.827342	0.75927	0.856423	0.818621	0.754901	0.775926	0.825226	0.846868	0.825474	0.809156	0.823889	0.834074	0.792004	0.788627	0.786389	0.765557	0.778552	0.796557	0.797645	0.766519	0.769903	0.787795	0.785112	0.782858	0.787712	0.797989	0.799942	0.785044	0.771576	0.788456	0.789372	0.784589	0.789097	0.790562	0.790343	0.789565	0.788548	0.784202	0.779743	0.780323	0.784474	0.786051	0.78272	0.784388
Wild	Nulliparous	2.34499	2.31972	2.279	1.69386	1.44293	1.34375	1.37572	1.5671	1.61393	1.35154	1.4416	1.51523	1.4167	1.35026	1.40184	1.48623	1.42548	1.49186	1.55158	1.47943	1.4305	1.38834	1.36265	1.37991	1.40058	1.41953	1.43673	1.41581	1.40846	1.42742	1.40708	1.40659	1.43089	1.45534	1.3899	1.36274	1.44698	1.4287	1.39744	1.39474	1.39088	1.38675	1.39151	1.41448	1.40372	1.38737	1.39145	1.41442
Wild	Nulliparous	1.68062	2.70932	2.32572	1.41364	1.29689	1.33535	1.25067	1.32508	1.46687	1.49385	1.52057	1.5691	1.57752	1.38548	1.39456	1.49163	1.43485	1.36894	1.37558	1.46684	1.43987	1.38834	1.36326	1.38368	1.36575	1.36084	1.42699	1.41956	1.40846	1.42742	1.41044	1.38728	1.37876	1.40056	1.37331	1.34796	1.36815	1.39007	1.4168	1.43131	1.3736	1.38221	1.41404	1.36974	1.37061	1.3975	1.41764	1.40564
Wild	Nulliparous	1.71031	2.01787	10	2.24703	1.86821	1.86133	1.57392	1.6977	2.05699	2.0673	2.08485	2.14954	2.13929	1.832	1.775	1.77123	1.64586	1.62028	1.69771	1.87677	1.94392	1.84928	1.7385	1.75367	1.778	1.79508	1.81164	1.8213	1.90539	2.07736	1.95281	1.91647	1.90242	1.73652	1.70125	1.75866	1.85523	1.82741	1.76181	1.73365	1.8152	1.83364	1.78507	1.75444	1.76147	1.78791	1.80788	1.79071
Wild	Nulliparous	1.32584	1.49052	1.94018	1.37352	1.26972	1.28736	1.12773	1.1623	1.27449	1.30358	1.33975	1.33107	1.27907	1.24196	1.24796	1.26313	1.23849	1.24956	1.25318	1.22823	1.24721	1.24793	1.23151	1.2515	1.24865	1.2294	1.21513	1.20155	1.22087	1.26718	1.23468	1.2278	1.24728	1.24369	1.2215	1.21242	1.23179	1.21859	1.21937	1.24054	1.22786	1.22417	1.23193	1.23911	1.23395	1.23213	1.24047	1.22753
Wild	Nulliparous	1.09227	1.24462	1.25505	1.1879	1.13273	1.07186	0.976469	1.06173	1.19568	1.15023	1.06103	1.06451	1.14456	1.08558	1.07708	1.0894	1.04772	1.0503	1.07572	1.09525	1.09334	1.06695	1.04173	1.06207	1.0495	1.03307	1.05133	1.03857	1.0344	1.05409	1.05807	1.06189	1.05813	1.03072	1.0257	1.03941	1.05768	1.05737	1.05296	1.04963	1.03637	1.03927	1.04803	1.04061	1.0397	1.04388	1.04814	1.04697
Wild	Nulliparous	1.06519	1.21442	1.74376	1.33682	1.22649	1.26716	1.20355	1.21234	1.22302	1.17884	1.20099	1.20751	1.17447	1.14742	1.1971	1.23218	1.12293	1.13925	1.20064	1.21628	1.16887	1.13382	1.13056	1.1503	1.14696	1.15163	1.19851	1.18121	1.1536	1.15136	1.16936	1.19549	1.20198	1.15788	1.14378	1.15494	1.17342	1.18201	1.17736	1.16733	1.17353	1.17301	1.16576	1.16132	1.17579	1.19576	1.20359	1.18293
Wild	Nulliparous	1.17054	1.10698	1.13792	1.10666	1.0169	0.936318	0.923997	0.949162	0.969046	0.957317	0.982635	1.0008	0.988001	0.946302	0.995373	1.05135	0.957665	0.944732	0.985356	1.03013	0.984921	0.96965	0.989386	0.968377	0.957828	0.96547	0.983211	0.96059	0.950991	0.970745	0.964611	0.953086	0.951569	0.972624	0.955889	0.946265	0.977102	0.964182	0.950367	0.954954	0.967332	0.969715	0.964208	0.961758	0.966195	0.967726	0.960596	0.955306
Wild	Nulliparous	1.00095	0.966365	0.996313	0.980646	0.96654	0.927108	0.827416	0.849498	0.923609	0.954723	0.952089	0.945462	0.940435	0.908018	0.933899	0.967815	0.917982	0.899679	0.909278	0.930363	0.935935	0.923344	0.910295	0.93023	0.925459	0.91711	0.934977	0.931092	0.925612	0.930785	0.93854	0.938052	0.931408	0.927748	0.915895	0.913998	0.933024	0.939179	0.935521	0.92973	0.933549	0.933966	0.930978	0.929972	0.94106	0.948647	0.942332	0.93797
Wild	Nulliparous	1.12213	1.15156	1.17395	1.12611	1.07101	1.04737	1.08781	1.12532	1.15652	1.18941	1.22589	1.23453	1.18867	1.06648	1.10043	1.17931	1.0836	1.1021	1.14312	1.12499	1.11384	1.10311	1.09898	1.11866	1.11899	1.11702	1.13493	1.11273	1.11662	1.15729	1.11416	1.11677	1.15247	1.13508	1.10105	1.09339	1.12904	1.12883	1.11705	1.112	1.11988	1.12276	1.11623	1.10376	1.10729	1.12007	1.13068	1.12649
Wild	Nulliparous	0.761049	0.767671	0.924165	0.826612	0.744444	0.727732	0.770011	0.78826	0.77478	0.752457	0.777203	0.789357	0.770646	0.75694	0.786998	0.80736	0.74536	0.756589	0.788694	0.791203	0.783328	0.784172	0.788003	0.768393	0.766013	0.771349	0.766038	0.755719	0.754181	0.763689	0.766402	0.767828	0.770294	0.774272	0.760262	0.75464	0.773807	0.766007	0.762519	0.771905	0.770274	0.764244	0.761192	0.767855	0.771495	0.76938	0.763996	0.768167
Wild	Nulliparous	1.15829	1.10698	1.13792	1.08997	1.1025	1.1196	1.01491	1.04938	1.14459	1.17453	1.15159	1.12501	1.1027	1.04398	1.06402	1.12147	1.11333	1.06174	1.06436	1.15479	1.16327	1.10816	1.05443	1.07251	1.07712	1.07602	1.09352	1.09724	1.09424	1.09203	1.0911	1.10629	1.11665	1.08313	1.0756	1.0835	1.08678	1.08108	1.08186	1.09022	1.08724	1.08526	1.08191	1.07192	1.07745	1.08713	1.0892	1.08503
Wild	Nulliparous	1.10515	1.04517	1.07563	1.0548	0.973671	0.911645	0.95153	0.99513	1.00931	0.993486	1.02238	1.01562	0.968736	0.963752	0.985624	0.989314	0.934436	0.955752	0.990218	0.983162	0.982817	0.969612	0.95018	0.949786	0.950914	0.952105	0.952534	0.926333	0.933747	0.982939	0.963418	0.954492	0.958071	0.940362	0.931501	0.938443	0.957027	0.952973	0.941364	0.937299	0.959038	0.960779	0.948127	0.946548	0.952452	0.951248	0.93882	0.945557
Wild	Nulliparous	1.34398	1.45975	1.91443	2.24964	1.62484	1.29098	1.21387	1.30399	1.39182	1.31163	1.4185	1.48026	1.39047	1.32923	1.39224	1.43406	1.25962	1.27859	1.32551	1.2912	1.3622	1.36117	1.28239	1.25857	1.26541	1.28714	1.30418	1.29062	1.30503	1.35949	1.35379	1.31684	1.28117	1.27401	1.26889	1.27322	1.29192	1.29281	1.30322	1.32266	1.30339	1.29669	1.29764	1.28495	1.2844	1.29076	1.29706	1.30602
Wild	Nulliparous	1.0764	1.11625	1.13903	1.08997	1.09604	1.12884	1.0915	1.10011	1.14013	1.1729	1.15159	1.1216	1.10339	1.08807	1.10299	1.11107	1.06603	1.06782	1.09352	1.11302	1.11016	1.08006	1.05686	1.10323	1.09567	1.0803	1.12315	1.11026	1.10145	1.12039	1.1039	1.08261	1.07056	1.074	1.06645	1.06575	1.08467	1.08214	1.08186	1.09022	1.08724	1.08526	1.08191	1.07192	1.07745	1.08713	1.0892	1.08578
Wild	Nulliparous	1.49544	1.2524	1.53187	1.72182	1.33498	1.08236	1.11612	1.23059	1.30036	1.2395	1.33371	1.38964	1.31997	1.26644	1.38428	1.45719	1.17356	1.1962	1.30923	1.32036	1.25174	1.22945	1.2511	1.23452	1.20881	1.22607	1.31732	1.23316	1.19973	1.28263	1.28415	1.25132	1.2277	1.24837	1.23758	1.21683	1.21601	1.23713	1.24213	1.22586	1.22872	1.23571	1.23745	1.22849	1.24269	1.25596	1.24891	1.24413
Wild	Nulliparous	1.09389	1.09366	1.2502	0.998546	0.97937	1.0779	0.985672	1.01743	1.10778	1.13796	1.11907	1.09314	1.07777	1.06188	1.10374	1.14901	1.0986	1.07071	1.07341	1.09483	1.08819	1.09469	1.11299	1.10409	1.11807	1.115	1.0609	1.06573	1.09306	1.10886	1.08824	1.10541	1.13105	1.07916	1.06317	1.08338	1.1172	1.1	1.10276	1.13887	1.13687	1.11168	1.09506	1.11733	1.12482	1.11863	1.11027	1.11268
Wild	Nulliparous	1.26265	1.17135	1.20818	1.27551	1.26365	1.16575	1.04626	1.08945	1.16055	1.12354	1.20796	1.22713	1.12939	1.06014	1.11241	1.20275	1.14247	1.10208	1.13276	1.23261	1.19431	1.15374	1.14533	1.13528	1.11955	1.13678	1.21314	1.15371	1.10745	1.13181	1.15587	1.15067	1.12983	1.13017	1.13355	1.1361	1.1376	1.14396	1.1426	1.13486	1.14207	1.14403	1.13583	1.12147	1.13488	1.14647	1.13514	1.13618
Wild	Nulliparous	1.06865	1.20954	1.21578	1.04715	1.06705	1.17325	1.05709	1.03736	1.10154	1.20325	1.19189	1.15206	1.13049	1.11229	1.12315	1.14159	1.13083	1.11127	1.10782	1.13022	1.15797	1.14199	1.1057	1.1228	1.14847	1.14944	1.11388	1.12456	1.13902	1.13303	1.13	1.14479	1.15399	1.1152	1.11684	1.14304	1.16061	1.13615	1.13848	1.17587	1.16961	1.15922	1.15783	1.1677	1.15746	1.15042	1.16165	1.16631
Wild	Nulliparous	1.71031	2.07518	10	1.71203	1.24617	1.14897	1.42844	1.46322	1.4125	1.60777	1.54301	1.42276	1.36681	1.38731	1.4935	1.5624	1.40897	1.32959	1.33913	1.42603	1.45794	1.48353	1.48492	1.38644	1.36123	1.40401	1.47482	1.4169	1.39674	1.46378	1.44426	1.44556	1.45367	1.39911	1.36932	1.38236	1.43295	1.43809	1.4097	1.38089	1.40045	1.41028	1.40639	1.40599	1.40729	1.39922	1.38335	1.40303
Wild	Nulliparous	1.20739	1.28293	1.14589	1.08346	1.10906	1.11056	0.949829	1.0086	1.1324	1.09688	1.06606	1.07854	1.10223	1.00607	1.03672	1.10984	1.03252	0.999359	1.01739	1.06742	1.06884	1.05735	1.05615	1.07887	1.04772	1.0149	1.03367	1.02439	1.01204	1.01529	1.03663	1.03951	1.02451	1.01427	1.01786	1.02103	1.0136	1.02001	1.03226	1.04016	1.02903	1.02513	1.02596	1.01996	1.02034	1.02561	1.03039	1.02319
Wild	Nulliparous	1.00509	1.09616	1.24893	1.09442	1.00674	0.98644	0.968862	0.990545	1.00716	0.991642	1.05797	1.10801	1.07658	0.984959	1.02013	1.0814	0.980094	0.965404	1.00575	1.05249	1.02951	1.00906	1.00841	1.00597	1.00205	1.00623	1.02384	1.01248	1.00968	1.02927	1.03411	1.03876	1.03612	1.01089	1.00696	1.02206	1.04019	1.01695	1.01188	1.03396	1.02386	1.01964	1.02047	1.01448	1.0233	1.02752	1.01627	1.0208
Wild	Nulliparous	1.29193	1.38343	1.21758	1.27801	1.18793	1.06517	1.10431	1.14553	1.17992	1.21268	1.18093	1.18349	1.2051	1.077	1.14059	1.26084	1.10492	1.08043	1.11208	1.13154	1.12486	1.11123	1.10701	1.12846	1.10967	1.08759	1.10579	1.10972	1.10355	1.10292	1.14511	1.15574	1.12575	1.09083	1.08428	1.09195	1.09494	1.08876	1.08918	1.09733	1.09398	1.09074	1.08981	1.09015	1.08943	1.09452	1.10622	1.1035
Wild	Nulliparous	0.832283	0.875413	1.06945	0.917779	0.84438	0.839212	0.801266	0.786001	0.799287	0.833403	0.839934	0.841352	0.843792	0.825299	0.836134	0.848653	0.816768	0.810274	0.80792	0.795834	0.801206	0.800343	0.793142	0.798479	0.80558	0.807158	0.799869	0.796502	0.799976	0.807787	0.808657	0.809743	0.806704	0.790741	0.788354	0.797161	0.807648	0.802711	0.798068	0.799957	0.802732	0.798286	0.79145	0.791499	0.796187	0.798846	0.795999	0.795541
Wild	Nulliparous	1.39555	1.67626	1.65929	1.45446	1.31691	1.23234	1.17453	1.17494	1.24813	1.38066	1.25807	1.2407	1.34094	1.17312	1.19904	1.31304	1.23147	1.14944	1.13532	1.19847	1.23368	1.20838	1.16351	1.18037	1.20714	1.20697	1.16485	1.15016	1.15897	1.17745	1.17425	1.18532	1.19813	1.17471	1.16602	1.17594	1.19438	1.18502	1.17808	1.18461	1.19234	1.17958	1.1641	1.17341	1.17269	1.17312	1.18324	1.18596
Wild	Nulliparous	1.12137	1.21453	1.40686	1.07612	1.00713	1.03043	0.902691	0.888589	0.932551	0.965365	0.962883	0.955376	0.949635	0.918183	0.923475	0.940606	0.919963	0.891431	0.883594	0.906398	0.931823	0.930378	0.915472	0.936551	0.919465	0.89887	0.917116	0.914615	0.910051	0.915665	0.92273	0.932459	0.93237	0.905435	0.895109	0.903911	0.922435	0.919383	0.916229	0.920032	0.916504	0.913573	0.9127	0.913092	0.913293	0.914617	0.91708	0.916261
Wild	Nulliparous	0.900596	0.907881	1.01843	0.93862	0.887568	0.881733	0.878477	0.871904	0.862823	0.861824	0.91935	0.963786	0.94915	0.887881	0.901458	0.936991	0.892162	0.876066	0.887184	0.907688	0.892754	0.894143	0.914711	0.916838	0.918811	0.915878	0.902037	0.891386	0.896137	0.915324	0.924691	0.924933	0.916869	0.902755	0.889043	0.889236	0.908194	0.915973	0.909217	0.896833	0.901392	0.904283	0.901258	0.894849	0.904568	0.913692	0.909418	0.907829
Wild	Nulliparous	0.921027	1.06841	0.993602	0.88249	0.934117	1.0842	0.99254	0.901908	0.894417	0.978695	0.916214	0.893372	0.958859	1.03916	1.03498	0.986459	0.979827	1.02373	1.05031	1.01457	0.97736	0.974579	0.997078	0.996865	1.00812	1.01416	0.995129	0.992342	0.995581	0.997573	1.00364	0.996744	0.990096	1.01071	0.990536	0.978634	1.01165	1.00618	1.00164	1.01047	1.00395	0.992655	0.991546	1.01444	1.01969	1.01469	1.01178	1.0133
Wild	Nulliparous	1.09024	1.16497	1.38836	1.28536	1.23264	1.27229	1.3321	1.19616	1.14242	1.26818	1.07084	1.02983	1.15931	1.0955	1.07758	1.11079	1.13866	1.09574	1.06857	1.09944	1.12161	1.12202	1.11435	1.13577	1.15882	1.15938	1.12555	1.09282	1.08729	1.10821	1.11034	1.10546	1.11209	1.15281	1.13995	1.11375	1.11749	1.12805	1.1196	1.09766	1.10651	1.11864	1.12146	1.10893	1.0964	1.10044	1.12169	1.11165
Wild	Nulliparous	0.732651	0.7483	0.858459	0.802365	0.813995	0.878213	0.832723	0.779521	0.783112	0.85582	0.791381	0.770374	0.820291	0.808984	0.785361	0.777664	0.803791	0.813926	0.808655	0.80145	0.81818	0.822133	0.812562	0.820047	0.824417	0.822143	0.817387	0.836626	0.836251	0.8084	0.818443	0.81023	0.794925	0.814439	0.811308	0.8044	0.815846	0.826237	0.824565	0.815684	0.826284	0.823509	0.812168	0.810684	0.825583	0.836825	0.830211	0.81951
Wild	Nulliparous	0.732651	0.7483	0.858459	0.802365	0.806884	0.889045	0.944361	0.878551	0.799992	0.775007	0.756174	0.77291	0.82055	0.831835	0.831176	0.836681	0.862032	0.891861	0.878634	0.827607	0.858841	0.853087	0.812464	0.832046	0.867557	0.878432	0.841264	0.83977	0.844108	0.839094	0.848579	0.852597	0.846309	0.834152	0.840937	0.852471	0.85289	0.850978	0.852501	0.85618	0.851264	0.843236	0.840234	0.85006	0.857212	0.861958	0.865614	0.864403
Wild	Nulliparous	0.859943	0.953878	0.835128	0.719992	0.7425	0.856709	0.86261	0.791301	0.753228	0.79242	0.784722	0.78531	0.805703	0.794518	0.775397	0.762818	0.768701	0.806935	0.817245	0.773516	0.754985	0.764673	0.782882	0.763967	0.77609	0.799541	0.795856	0.781708	0.777931	0.786981	0.77942	0.775491	0.774754	0.767464	0.769588	0.779915	0.790981	0.781731	0.773908	0.774888	0.773818	0.774893	0.778991	0.785283	0.785569	0.782764	0.780288	0.778069
Wild	Nulliparous	0.954041	1.09551	1.01732	0.976828	0.979728	1.00044	0.986342	0.919145	0.911845	0.99797	0.834113	0.801089	0.919017	0.893339	0.910616	0.957411	0.952936	0.969286	0.97452	0.950267	0.938854	0.966814	0.999344	0.936758	0.938363	0.965631	0.95023	0.950653	0.949135	0.93712	0.930179	0.921467	0.918947	0.9374	0.951979	0.961098	0.968081	0.973682	0.957337	0.930351	0.943409	0.95375	0.95459	0.952754	0.953515	0.950332	0.944169	0.966037
Wild	Nulliparous	0.904253	0.84273	0.828443	0.819644	0.827369	0.856418	0.904737	0.918864	0.87458	0.803202	0.826637	0.867999	0.883217	0.859555	0.86951	0.87893	0.833252	0.855749	0.883667	0.867448	0.862412	0.877242	0.892887	0.862775	0.876479	0.891444	0.852608	0.848219	0.866024	0.883201	0.856389	0.85505	0.871061	0.857905	0.853077	0.867484	0.896227	0.882194	0.864758	0.862746	0.872362	0.864325	0.856922	0.88054	0.869901	0.860155	0.876496	0.881782
Wild	Nulliparous	1.03602	1.13334	1.33456	1.12918	1.05285	1.09468	1.14967	1.0718	1.01451	1.05442	1.00459	1.00449	1.07278	1.06722	1.04087	1.05583	1.16964	1.11261	1.06711	1.13495	1.16962	1.12994	1.06377	1.05607	1.0885	1.11355	1.084	1.07739	1.06664	1.04734	1.0664	1.07967	1.07449	1.05815	1.07185	1.08521	1.07289	1.09482	1.09221	1.05847	1.0553	1.072	1.08377	1.06244	1.0744	1.09364	1.09411	1.09073
Wild	Nulliparous	1.20977	1.36828	1.07776	1.00832	1.05567	1.17592	1.22898	1.18952	1.17145	1.20969	1.02512	0.988661	1.11503	1.15874	1.15509	1.11457	1.05819	1.12472	1.18113	1.12513	1.13262	1.16119	1.17262	1.12693	1.17203	1.20704	1.11046	1.12632	1.17692	1.18854	1.11599	1.10737	1.14767	1.14732	1.13082	1.13299	1.17099	1.18672	1.17154	1.14466	1.15304	1.15192	1.15112	1.17492	1.15924	1.1494	1.17136	1.15766
Wild	Nulliparous	1.08636	1.22465	0.999358	0.820335	0.875911	1.08839	0.999991	0.871799	0.837151	0.916777	0.864624	0.8662	0.958057	0.963189	0.950941	0.952596	0.979896	0.956562	0.942561	0.972434	0.995804	0.990788	0.963796	0.942871	0.962617	0.986314	0.968961	0.983394	0.990687	0.975291	0.979291	0.984792	0.988771	0.994372	0.982444	0.972778	0.980472	0.983097	0.9829	0.981078	0.975132	0.973619	0.977075	0.982475	0.982832	0.984478	0.990349	0.987623
Wild	Nulliparous	0.912825	0.919059	1.06173	0.952222	0.946029	1.05247	1.11228	0.994907	0.917104	0.957895	0.896489	0.862938	0.893171	0.967394	0.944295	0.898752	0.95204	0.992316	0.979766	0.932107	0.940911	0.969125	0.981726	0.941742	0.938528	0.94918	0.93557	0.932877	0.95401	0.987802	0.96444	0.963737	0.978017	0.956515	0.946231	0.954048	0.973273	0.96743	0.965846	0.9755	0.971207	0.962877	0.961247	0.975583	0.979094	0.980264	0.986272	0.983174
Wild	Nulliparous	1.23164	1.19064	1.10122	1.03752	1.09323	1.18407	1.05409	1.04474	1.06833	1.04418	1.07001	1.13901	1.20989	1.12869	1.14421	1.20852	1.18218	1.19541	1.18896	1.13494	1.11139	1.12101	1.13567	1.09345	1.15229	1.23621	1.18989	1.14458	1.14849	1.19427	1.17078	1.15293	1.15242	1.15241	1.12343	1.11288	1.15072	1.16716	1.15353	1.12843	1.13734	1.137	1.13654	1.15982	1.15569	1.14899	1.1596	1.16556
Wild	Nulliparous	0.947419	0.96006	1.00962	1.06898	1.04889	1.00848	1.07227	0.88593	0.810194	0.976452	0.93257	0.906898	0.968005	0.967851	0.980849	1.00129	0.996003	0.966585	0.934366	0.917597	0.930354	0.953653	0.972334	0.973339	0.986579	0.985834	0.950831	0.978068	0.990623	0.958347	0.962797	0.962188	0.951667	0.944041	0.949874	0.961098	0.968081	0.969781	0.976075	0.983862	0.968794	0.963575	0.96626	0.963798	0.962664	0.965829	0.9723	0.97059
Wild	Nulliparous	0.918443	1.07221	1.23956	1.06513	1.04831	1.17777	1.23661	1.13974	1.05112	1.03321	0.93862	0.940702	1.04735	1.043	1.05397	1.06271	1.01655	1.02389	1.02625	0.997337	1.03791	1.04745	1.01523	1.0113	1.0409	1.06497	1.04056	1.03645	1.03054	1.01244	0.997716	1.00527	1.02036	1.00878	1.00965	1.02578	1.04445	1.01153	0.992931	1.00453	1.00775	1.00853	1.01006	1.01451	1.0065	1.0008	1.00668	1.00913
Wild	Nulliparous	1.05196	1.16354	0.972167	0.92037	1.01263	1.20535	1.17179	0.963436	0.874154	0.959938	0.972084	0.996333	1.05983	1.05537	1.03943	1.02806	1.02119	0.987512	0.962818	0.967332	0.984993	0.993651	0.990251	0.98973	1.00219	1.00836	0.989843	0.987331	0.99279	0.993248	0.965346	0.976348	1.00109	0.964192	0.946445	0.96319	1.00719	1.00486	0.994063	0.992596	0.986671	0.978602	0.974268	0.979807	0.98062	0.982739	0.988532	0.980216
Wild	Nulliparous	0.869126	0.907073	0.944503	0.753858	0.771837	0.951277	0.946016	0.888417	0.852587	0.853535	0.800483	0.811821	0.892174	0.872618	0.855936	0.863227	0.889358	0.896289	0.887594	0.872841	0.852454	0.845382	0.852104	0.858681	0.861138	0.857311	0.850406	0.868324	0.872391	0.852642	0.861628	0.85743	0.845695	0.854556	0.85083	0.856861	0.885719	0.86427	0.847324	0.854191	0.863318	0.866136	0.865083	0.867581	0.872437	0.874864	0.872308	0.869395
Wild	Nulliparous	0.730681	0.761786	0.656177	0.656677	0.684486	0.694974	0.648615	0.623327	0.614342	0.608608	0.593388	0.596474	0.618041	0.620853	0.627411	0.634525	0.632227	0.638655	0.641034	0.632234	0.626375	0.633248	0.640094	0.614059	0.615225	0.628192	0.624429	0.620326	0.620386	0.625499	0.634974	0.6248	0.608115	0.615254	0.612896	0.615684	0.635069	0.633389	0.623166	0.616942	0.628343	0.625067	0.614783	0.618526	0.625287	0.627054	0.621544	0.620685
Wild	Nulliparous	0.944625	0.985437	0.801939	0.832947	0.875987	0.90268	0.957338	0.879423	0.837151	0.916777	0.867559	0.855806	0.909653	0.884216	0.887184	0.910567	0.910859	0.887954	0.872598	0.881225	0.899009	0.910843	0.909163	0.894728	0.901104	0.910704	0.899968	0.901676	0.90872	0.913022	0.90984	0.895078	0.88177	0.889838	0.884034	0.887566	0.917334	0.920427	0.900736	0.880474	0.904536	0.903673	0.888555	0.897021	0.902692	0.905281	0.907333	0.908527
Wild	Nulliparous	0.691185	0.748962	0.68946	0.694049	0.691151	0.68115	0.696587	0.686045	0.666447	0.655722	0.632721	0.642315	0.682763	0.683209	0.673321	0.669761	0.681195	0.666873	0.652756	0.656676	0.662126	0.67198	0.679473	0.669306	0.676479	0.687272	0.679938	0.672579	0.671225	0.673889	0.664654	0.662826	0.666984	0.66547	0.667925	0.67169	0.672661	0.669216	0.666134	0.666209	0.671247	0.668655	0.662986	0.664623	0.668628	0.671299	0.670113	0.663993
Wild	Nulliparous	1.11164	0.970734	0.800891	0.828303	0.909353	0.983433	0.972483	0.91819	0.863011	0.827924	0.801163	0.818208	0.866679	0.846479	0.84951	0.878661	0.905409	0.891927	0.867285	0.855996	0.85072	0.876954	0.906964	0.857433	0.885173	0.935089	0.905438	0.87631	0.875645	0.894111	0.854867	0.847164	0.866149	0.863737	0.862893	0.872196	0.891275	0.893434	0.87784	0.858358	0.86607	0.870086	0.869208	0.871996	0.86585	0.864112	0.874057	0.878366
Wild	Nulliparous	0.939704	0.970321	1.01282	0.90968	0.915531	1.00265	0.989311	0.919145	0.908121	0.993967	0.898797	0.84383	0.875968	0.943407	0.967898	0.956284	0.954143	0.925651	0.916042	0.945738	0.966758	0.975803	0.969955	0.947814	0.984065	1.01376	0.956459	0.945081	0.960634	0.979008	0.972118	0.959869	0.953087	0.958276	0.96803	0.978299	0.984777	0.976709	0.969612	0.970014	0.975697	0.966052	0.956222	0.970677	0.974718	0.97609	0.982234	0.97997
Wild	Nulliparous	1.37112	1.35059	1.07677	1.00832	1.06197	1.16815	1.12995	1.01933	1.01072	1.18177	1.1342	1.08919	1.11403	1.10582	1.05403	1.02544	1.08835	1.13445	1.10704	1.03743	1.07068	1.11768	1.12738	1.08797	1.12576	1.18073	1.1431	1.08522	1.07676	1.11998	1.10154	1.10208	1.11691	1.0991	1.08139	1.08764	1.12358	1.12449	1.11308	1.10509	1.10253	1.09733	1.09964	1.12279	1.12081	1.11726	1.12818	1.11695
Wild	Nulliparous	1.83803	10	1.80849	1.44976	1.52754	1.85667	1.59282	1.29129	1.25323	1.5629	1.31347	1.22062	1.33668	1.37522	1.39798	1.42626	1.45706	1.34841	1.30738	1.40412	1.44001	1.42148	1.37844	1.34386	1.38647	1.41892	1.34224	1.34119	1.36944	1.38617	1.36861	1.37729	1.3784	1.30029	1.29039	1.33142	1.37839	1.33373	1.31144	1.3332	1.31444	1.3051	1.30749	1.31079	1.33025	1.34868	1.35095	1.34278
Wild	Nulliparous	0.896792	0.870805	0.919761	0.838213	0.879746	1.02511	1.00994	0.937023	0.907758	0.946638	0.883694	0.870845	0.928607	0.933773	0.925825	0.92867	0.955855	0.937047	0.916568	0.922699	0.920245	0.91877	0.92043	0.920934	0.96212	0.994419	0.957586	0.968966	0.969535	0.941371	0.960638	0.966317	0.957341	0.963664	0.952407	0.952982	0.984631	0.981541	0.973183	0.97271	0.969542	0.949244	0.938033	0.969366	0.972552	0.96734	0.974147	0.973042
Wild	Nulliparous	0.703303	0.731102	0.778617	0.789441	0.744222	0.703707	0.755717	0.700713	0.654756	0.694164	0.67526	0.679651	0.721939	0.717856	0.718094	0.722506	0.715303	0.691944	0.681459	0.697294	0.715451	0.7324	0.733217	0.69569	0.701242	0.721843	0.711791	0.710092	0.712436	0.713308	0.709955	0.705133	0.700346	0.696885	0.702779	0.712402	0.71792	0.713852	0.701451	0.690255	0.702981	0.710531	0.708489	0.703244	0.707196	0.710852	0.707669	0.709214
Wild	Nulliparous	1.04241	0.880165	1.03038	1.0095	0.98903	1.03557	1.18161	1.0697	0.965184	1.00678	1.01333	0.994587	0.978569	1.01011	1.04661	1.05123	1.00578	1.03872	1.06481	1.02861	1.03862	1.06524	1.07832	1.04358	1.10207	1.15836	1.07253	1.07313	1.08117	1.05824	1.05567	1.08336	1.10981	1.07445	1.06567	1.0804	1.09931	1.0968	1.09699	1.10112	1.07486	1.06001	1.06534	1.08801	1.09598	1.10057	1.11149	1.11132
Wild	Nulliparous	1.05701	1.00549	0.817523	0.848322	0.891777	0.91858	0.973578	0.899639	0.827944	0.832168	0.81139	0.825937	0.875011	0.855913	0.844238	0.846519	0.849626	0.849521	0.853463	0.860676	0.842285	0.845115	0.8649	0.85339	0.873483	0.888224	0.85015	0.823289	0.82977	0.861603	0.851014	0.840818	0.839232	0.83829	0.833361	0.833613	0.844172	0.845467	0.841778	0.839614	0.849923	0.844371	0.834674	0.844676	0.852777	0.85556	0.853977	0.852103
Wild	Nulliparous	0.859114	0.823605	0.877723	0.935619	0.933314	0.896778	0.899137	0.797058	0.732273	0.772601	0.822289	0.824046	0.791956	0.822859	0.8579	0.869711	0.847815	0.863268	0.85565	0.808316	0.832932	0.871596	0.881659	0.836378	0.853563	0.888025	0.863764	0.839337	0.83954	0.858629	0.834418	0.833274	0.8515	0.85024	0.842091	0.848814	0.877518	0.865164	0.849159	0.847869	0.857357	0.856351	0.850397	0.854	0.849231	0.848629	0.858834	0.859467
Wild	Nulliparous	0.838401	0.8125	0.861533	0.794598	0.838959	0.96337	0.906657	0.783982	0.726732	0.766892	0.762481	0.762945	0.785175	0.798697	0.787253	0.778222	0.804983	0.799813	0.783867	0.779014	0.778813	0.795382	0.810041	0.775202	0.783091	0.803082	0.786653	0.789477	0.801476	0.807831	0.788197	0.784688	0.792764	0.784941	0.779718	0.783728	0.795063	0.785052	0.780323	0.787468	0.787043	0.779595	0.773914	0.780428	0.781365	0.778557	0.776379	0.778293
Wild	Nulliparous	0.736435	0.692589	0.697704	0.748166	0.763583	0.739199	0.719215	0.647931	0.620589	0.683391	0.693151	0.686092	0.688205	0.704634	0.70447	0.693239	0.68772	0.678699	0.680104	0.694484	0.688684	0.691206	0.697245	0.673872	0.693097	0.714714	0.685222	0.686982	0.701924	0.710791	0.699646	0.695585	0.698998	0.6967	0.685437	0.687328	0.713348	0.713575	0.700254	0.688774	0.69729	0.695728	0.688951	0.693591	0.700544	0.70529	0.706257	0.709113
Wild	Nulliparous	0.835886	0.8771	0.903782	0.957153	0.967211	0.927111	0.874466	0.889877	0.900941	0.85429	0.853086	0.860083	0.864765	0.898094	0.876612	0.837975	0.844449	0.852022	0.854802	0.854244	0.858135	0.862069	0.862281	0.855325	0.847796	0.843895	0.845888	0.849252	0.862468	0.879193	0.856065	0.850624	0.856334	0.837486	0.838278	0.851852	0.862225	0.852652	0.852844	0.866418	0.859878	0.856633	0.859146	0.862245	0.85734	0.854063	0.858554	0.861389
Wild	Nulliparous	1.64663	1.66282	1.6579	1.2486	1.24424	1.38793	1.18854	1.23045	1.32645	1.25377	1.19955	1.24073	1.3404	1.23754	1.17416	1.17001	1.19995	1.1548	1.14083	1.1993	1.15434	1.15681	1.20479	1.1664	1.12426	1.10687	1.12263	1.1406	1.15961	1.17664	1.17685	1.17655	1.16601	1.12708	1.12838	1.15323	1.17208	1.16409	1.15932	1.16528	1.1568	1.16888	1.18334	1.16542	1.16851	1.17649	1.17377	1.17533
Wild	Nulliparous	0.901084	0.832956	0.865923	0.855853	0.87892	0.893741	0.807994	0.811548	0.828562	0.792694	0.794064	0.819183	0.849524	0.856093	0.843604	0.824021	0.811197	0.812337	0.825976	0.843536	0.83461	0.829361	0.832154	0.827134	0.822551	0.815836	0.806309	0.818824	0.835099	0.840179	0.8298	0.831581	0.836782	0.819152	0.828706	0.843195	0.836525	0.825438	0.827524	0.842043	0.844273	0.840725	0.837823	0.841577	0.842991	0.842657	0.84199	0.840615
Wild	Nulliparous	1.07157	1.08333	1.24283	1.0671	1.07804	1.16991	0.992447	0.967619	1.01713	1.04577	0.958404	0.945042	1.01822	1.01116	1.02457	1.03828	1.00156	0.990095	0.988204	0.981351	0.977525	0.98738	1.00509	1.00869	0.995804	0.981236	0.978709	0.977467	0.987255	1.00509	0.995645	1.00469	1.0152	0.979659	0.983236	0.999004	0.993506	0.991551	0.99148	0.992121	0.994953	0.991541	0.987514	0.99238	0.992493	0.993697	0.999085	0.994637
Wild	Nulliparous	0.795447	0.768144	0.743766	0.745318	0.747578	0.740213	0.722309	0.719855	0.725581	0.728761	0.72169	0.723678	0.733587	0.725017	0.71534	0.70832	0.704399	0.713273	0.717547	0.708209	0.70261	0.712723	0.728531	0.718446	0.71503	0.715108	0.710543	0.717591	0.719951	0.71158	0.709061	0.706399	0.703617	0.703375	0.702626	0.705342	0.712423	0.706489	0.704097	0.709697	0.711627	0.710392	0.708039	0.70752	0.70932	0.709588	0.706751	0.707658
Wild	Nulliparous	1.54284	1.83797	10	1.52702	1.50386	1.63836	1.10789	1.20335	1.58479	1.58963	1.36668	1.33748	1.47361	1.40764	1.39581	1.40986	1.36179	1.37331	1.37508	1.33371	1.34257	1.40056	1.47059	1.44476	1.3346	1.27357	1.32914	1.36258	1.35677	1.33968	1.39698	1.42475	1.38678	1.31265	1.30461	1.33139	1.35027	1.35032	1.34548	1.34355	1.34331	1.34376	1.34545	1.3484	1.33832	1.33053	1.33542	1.34482
Wild	Nulliparous	1.19906	1.40491	1.40707	1.27685	1.27268	1.25496	1.0363	1.05134	1.15591	1.1816	1.10103	1.09723	1.18962	1.22585	1.21194	1.19636	1.22652	1.18095	1.14804	1.16895	1.15755	1.16021	1.17767	1.17216	1.13931	1.12578	1.1683	1.19559	1.20027	1.19108	1.19041	1.17561	1.15047	1.13148	1.14124	1.15862	1.15972	1.14791	1.15371	1.17365	1.15248	1.14788	1.15549	1.15196	1.15974	1.16757	1.16509	1.15689
Wild	Nulliparous	0.773796	0.788198	0.758106	0.757785	0.762069	0.745767	0.692914	0.726617	0.768471	0.739379	0.74858	0.751759	0.739459	0.75016	0.733225	0.717863	0.746438	0.738782	0.718623	0.711125	0.717256	0.734028	0.748791	0.737909	0.724892	0.719325	0.724651	0.733164	0.738395	0.737734	0.733831	0.734798	0.735964	0.726532	0.727733	0.732972	0.73245	0.72343	0.723375	0.733755	0.734913	0.732178	0.728668	0.727126	0.727639	0.728566	0.72869	0.728507
Wild	Nulliparous	1.95287	1.74277	1.41576	1.2421	1.4359	1.91893	1.2784	1.27608	1.38565	1.30011	1.31699	1.36009	1.39034	1.426	1.40168	1.34461	1.30673	1.31705	1.34649	1.36237	1.32782	1.35407	1.41512	1.34251	1.26814	1.24556	1.29695	1.3613	1.38684	1.36083	1.34981	1.31577	1.28489	1.30455	1.32884	1.33954	1.33178	1.32785	1.32604	1.32512	1.3274	1.31594	1.30206	1.30553	1.32652	1.33812	1.32481	1.3155
Wild	Nulliparous	0.894237	1.00662	1.01981	0.911645	0.93557	1.00892	0.885142	0.946666	1.04068	0.964769	0.911364	0.930842	0.996682	0.96064	0.939567	0.941252	0.942855	0.922961	0.916556	0.935448	0.918255	0.917064	0.936969	0.945613	0.910932	0.887201	0.918849	0.914155	0.920445	0.953102	0.937418	0.923983	0.917757	0.904012	0.905961	0.917326	0.926354	0.922098	0.914387	0.910599	0.915436	0.92333	0.923928	0.908992	0.91791	0.928485	0.9226	0.92066
Wild	Nulliparous	0.93398	0.894051	1.01134	0.989338	1.00124	1.00798	0.886157	0.911545	0.975779	0.956436	0.952406	0.954074	0.947504	0.912432	0.918942	0.937614	0.913254	0.908383	0.910426	0.907465	0.907456	0.92007	0.935535	0.924946	0.900171	0.880965	0.882091	0.897673	0.91175	0.914994	0.911013	0.915343	0.916921	0.892511	0.891723	0.900411	0.900184	0.903544	0.903545	0.899082	0.897199	0.89617	0.895989	0.897052	0.899932	0.903119	0.905184	0.906242
Wild	Nulliparous	1.37203	1.39977	1.40892	1.15423	1.10102	1.12063	1.01414	1.10663	1.25445	1.19264	1.09678	1.09723	1.18976	1.23065	1.18213	1.13007	1.15873	1.15474	1.1527	1.17039	1.12438	1.13017	1.17592	1.13941	1.12125	1.11595	1.10617	1.1422	1.15606	1.12646	1.14565	1.16031	1.14904	1.11223	1.11705	1.12955	1.11585	1.11714	1.13318	1.15306	1.14834	1.14169	1.13766	1.13513	1.14488	1.14855	1.13693	1.13851
Wild	Nulliparous	1.38352	1.67228	1.65463	1.40704	1.49019	1.71282	1.34849	1.28387	1.37977	1.55439	1.37463	1.33192	1.47551	1.52838	1.4169	1.31656	1.34634	1.32714	1.31126	1.3305	1.30452	1.29738	1.3207	1.34939	1.31037	1.26701	1.28294	1.33619	1.36445	1.34056	1.32817	1.3194	1.30315	1.2689	1.27192	1.29705	1.31583	1.29706	1.28076	1.285	1.30675	1.31938	1.31583	1.30175	1.30381	1.30573	1.29549	1.28837
Wild	Nulliparous	0.936104	0.921127	0.947175	0.86067	0.890559	0.951236	0.807293	0.819473	0.88349	0.872853	0.818795	0.807582	0.842166	0.847152	0.850475	0.84875	0.833551	0.834372	0.839416	0.839472	0.84393	0.849503	0.847942	0.82662	0.824995	0.833749	0.835669	0.840055	0.846542	0.852708	0.853026	0.852041	0.848849	0.84038	0.837895	0.844382	0.85523	0.84001	0.831585	0.840107	0.848863	0.849063	0.843781	0.841298	0.840962	0.841179	0.84058	0.838855
Wild	Nulliparous	1.40638	1.52756	1.30186	1.34216	1.32241	1.19755	1.0652	1.17582	1.30757	1.15915	1.10853	1.14588	1.24083	1.27805	1.26408	1.22798	1.20444	1.21793	1.24815	1.26311	1.20535	1.18574	1.20579	1.19638	1.18651	1.17589	1.16299	1.17144	1.20637	1.25001	1.22514	1.18896	1.17283	1.19467	1.18506	1.17597	1.19642	1.18762	1.18146	1.18669	1.17792	1.17924	1.18468	1.17948	1.18526	1.19621	1.20416	1.20613
Wild	Nulliparous	0.978342	0.916865	0.870751	0.793144	0.861377	0.964352	0.778491	0.778418	0.840768	0.833748	0.811242	0.818678	0.849137	0.829367	0.821502	0.829388	0.837183	0.812092	0.800618	0.819726	0.797091	0.792695	0.813248	0.824502	0.814318	0.801143	0.804614	0.81153	0.813062	0.809977	0.822067	0.822967	0.809909	0.79428	0.805853	0.817083	0.804199	0.808528	0.809772	0.804093	0.813103	0.815657	0.81225	0.811374	0.812031	0.815692	0.821011	0.817243
Wild	Nulliparous	1.2752	1.31641	1.34309	1.39032	1.46086	1.4363	1.22391	1.12849	1.14413	1.25521	1.16621	1.18884	1.36421	1.25855	1.18808	1.18298	1.21303	1.16588	1.14912	1.20951	1.20044	1.19878	1.21573	1.2056	1.19246	1.19098	1.20657	1.19947	1.20036	1.21927	1.21965	1.19919	1.17559	1.17439	1.1885	1.21163	1.23037	1.2021	1.1836	1.19129	1.19853	1.19633	1.18785	1.18253	1.1887	1.19956	1.20742	1.20925
Wild	Nulliparous	0.738451	0.836995	0.852115	0.735996	0.799936	0.950536	0.772856	0.74577	0.793931	0.82263	0.758628	0.749956	0.807362	0.796438	0.760839	0.748991	0.79655	0.77372	0.750047	0.770661	0.782706	0.771678	0.752815	0.763692	0.769603	0.760801	0.743315	0.774118	0.789963	0.76625	0.776598	0.78667	0.782209	0.760818	0.770558	0.780818	0.763337	0.759636	0.774016	0.793091	0.772927	0.770736	0.778824	0.769272	0.768481	0.77501	0.781437	0.77184
Wild	Nulliparous	0.616655	0.614503	0.604722	0.618317	0.632276	0.63006	0.601598	0.600508	0.614505	0.623327	0.609564	0.609782	0.62436	0.609213	0.601536	0.603668	0.606858	0.600981	0.594581	0.592618	0.585461	0.587667	0.596779	0.595861	0.587454	0.582543	0.5905	0.601963	0.607679	0.604904	0.601419	0.601936	0.600941	0.58842	0.591572	0.599597	0.599341	0.598291	0.597666	0.598107	0.600311	0.600593	0.599839	0.600682	0.603643	0.605475	0.604418	0.604264
Wild	Nulliparous	1.14542	1.14463	1.33553	1.25868	1.17003	1.09427	0.994582	1.08771	1.22609	1.16962	1.1289	1.1693	1.25734	1.1665	1.18394	1.24117	1.17033	1.13748	1.14245	1.16014	1.11285	1.13614	1.21553	1.17665	1.13165	1.11366	1.12944	1.14743	1.16794	1.18372	1.16114	1.14752	1.14777	1.14807	1.16488	1.17343	1.15639	1.15871	1.15764	1.14902	1.15563	1.16617	1.16762	1.15064	1.165	1.17663	1.16262	1.17221
Wild	Nulliparous	0.862244	0.934213	1.16037	0.951377	0.925565	1.01884	0.949854	0.90585	0.943232	1.07619	1.00335	0.958093	0.997683	1.03791	0.969135	0.913089	0.997818	1.00425	0.962415	0.936894	0.977083	0.988927	0.962616	0.965582	0.972375	0.966672	0.946721	0.988458	1.01058	0.975606	0.963961	0.976538	0.987284	0.954427	0.968886	0.99047	0.973419	0.959008	0.966077	0.986418	0.971176	0.965426	0.971647	0.977339	0.971223	0.970785	0.984356	0.98255
Wild	Nulliparous	0.803918	0.821626	0.787298	0.783857	0.782725	0.771151	0.746897	0.767915	0.783377	0.753498	0.76014	0.774108	0.781392	0.788157	0.797242	0.794055	0.765846	0.765291	0.775662	0.777241	0.754983	0.762855	0.792367	0.778451	0.760522	0.756033	0.771474	0.781698	0.784655	0.781921	0.77539	0.774493	0.774016	0.761965	0.761009	0.767319	0.772327	0.76769	0.76887	0.777594	0.776201	0.774298	0.774111	0.775218	0.774178	0.774191	0.776598	0.774623
Wild	Nulliparous	1.33611	1.16428	1.3867	1.4843	1.40269	1.27581	1.2119	1.21979	1.26102	1.28978	1.25949	1.21049	1.18992	1.28745	1.26841	1.18397	1.16539	1.18524	1.19599	1.17261	1.14913	1.19765	1.27731	1.19326	1.15438	1.15842	1.17358	1.1909	1.21009	1.22697	1.22464	1.21832	1.21426	1.21348	1.19443	1.18642	1.2069	1.19583	1.19747	1.21861	1.2098	1.19794	1.19365	1.20143	1.21217	1.21538	1.21105	1.23315
Wild	Nulliparous	0.877282	0.927201	0.947898	0.86067	0.890559	0.952279	0.809986	0.795919	0.828855	0.82407	0.80347	0.808074	0.84261	0.877166	0.856381	0.821058	0.828913	0.822128	0.813661	0.815692	0.822631	0.818173	0.808472	0.818151	0.818965	0.814955	0.817585	0.834006	0.843897	0.837348	0.826214	0.82956	0.833055	0.806853	0.813678	0.829039	0.82317	0.813013	0.816075	0.830228	0.825851	0.825373	0.826158	0.818664	0.821733	0.826781	0.826654	0.830272
Wild	Nulliparous	0.634243	0.68041	0.703692	0.675708	0.665289	0.662828	0.628804	0.625311	0.638424	0.646135	0.629746	0.626149	0.642689	0.657753	0.651437	0.633015	0.621659	0.618891	0.629381	0.646972	0.628425	0.627401	0.645445	0.641495	0.636083	0.632925	0.63189	0.633516	0.63735	0.640725	0.63581	0.633857	0.632503	0.623333	0.627096	0.63352	0.631759	0.632926	0.635721	0.638366	0.639002	0.636837	0.635109	0.638002	0.640096	0.641081	0.641581	0.643096
Wild	Nulliparous	0.734483	0.761896	0.846914	0.7947	0.792027	0.814545	0.748627	0.756417	0.776175	0.747152	0.730722	0.743164	0.775364	0.786967	0.765608	0.74221	0.752592	0.766386	0.760348	0.734636	0.736568	0.762415	0.787736	0.761824	0.741833	0.73584	0.740691	0.757428	0.768552	0.765856	0.761019	0.755645	0.748735	0.738369	0.738793	0.745714	0.751391	0.747917	0.749962	0.759204	0.759175	0.754275	0.751758	0.758766	0.760613	0.759013	0.757824	0.760176
Wild	Nulliparous	1.17743	1.29487	1.54336	1.23157	1.14744	1.18519	1.14191	1.14383	1.21301	1.33566	1.23622	1.17841	1.22385	1.33766	1.26244	1.15196	1.18111	1.17356	1.18615	1.24669	1.1942	1.19253	1.24789	1.23642	1.22177	1.20758	1.19232	1.23007	1.25848	1.24336	1.23755	1.23405	1.22336	1.19676	1.21807	1.26141	1.27905	1.22587	1.20192	1.22849	1.25257	1.25285	1.24294	1.24969	1.24652	1.24476	1.25204	1.252
Wild	Nulliparous	1.10693	1.12313	1.2912	1.00255	1.02137	1.1996	1.00762	1.01371	1.13671	1.23928	1.10462	1.0693	1.1579	1.14191	1.11783	1.10314	1.09275	1.07843	1.09552	1.14762	1.11187	1.09544	1.11972	1.14809	1.11018	1.07776	1.11793	1.14477	1.15085	1.14453	1.14423	1.14517	1.14018	1.12225	1.13141	1.14882	1.15031	1.14194	1.13136	1.12555	1.13292	1.14399	1.14638	1.13114	1.14583	1.15841	1.14555	1.14571
Wild	Nulliparous	0.864045	0.954537	1.06882	0.960375	0.934348	0.961472	0.902192	0.90264	0.960388	1.0391	0.965053	0.930929	0.96702	0.964487	0.960904	0.951539	0.925828	0.920978	0.92246	0.918939	0.916645	0.941528	0.973035	0.940149	0.916522	0.914648	0.930113	0.934423	0.943729	0.961605	0.957373	0.949994	0.941178	0.925624	0.927649	0.93455	0.932789	0.933956	0.93705	0.939335	0.935079	0.936782	0.941082	0.939718	0.947199	0.947914	0.934938	0.937476
Wild	Nulliparous	0.906449	0.945326	0.968878	0.949427	0.925992	0.896911	0.850428	0.860185	0.899899	0.928682	0.903522	0.884432	0.887756	0.88871	0.889288	0.89069	0.894238	0.901853	0.886134	0.846836	0.843255	0.868507	0.900488	0.892899	0.870556	0.853782	0.855701	0.871337	0.886386	0.889847	0.874783	0.881399	0.895136	0.872916	0.871719	0.884882	0.89458	0.883513	0.877646	0.88357	0.882909	0.88214	0.88261	0.884266	0.888781	0.887656	0.879082	0.884908
Wild	Nulliparous	1.61	1.66282	1.6579	1.2486	1.25376	1.37049	1.09211	1.15515	1.37115	1.38974	1.17837	1.16325	1.34179	1.30809	1.25394	1.23916	1.26968	1.2133	1.19233	1.25747	1.245	1.24113	1.25893	1.25012	1.18502	1.14588	1.19058	1.21934	1.22163	1.2124	1.23141	1.26125	1.25962	1.18422	1.20904	1.25488	1.22902	1.22549	1.2298	1.23311	1.23895	1.23456	1.22309	1.21511	1.23072	1.25112	1.25654	1.24235
Wild	Nulliparous	1.18769	1.18282	1.39247	1.27429	1.35875	1.45305	1.05814	1.04084	1.17403	1.28402	1.19637	1.14964	1.18935	1.22229	1.21194	1.19775	1.22949	1.15089	1.09376	1.11801	1.17279	1.21818	1.22358	1.17971	1.15929	1.15181	1.14002	1.1753	1.20241	1.1912	1.18637	1.20117	1.20921	1.16474	1.16357	1.18894	1.20778	1.19741	1.19172	1.19536	1.17014	1.17424	1.19291	1.18718	1.19216	1.20355	1.21108	1.20245
Wild	Nulliparous	1.05116	1.07339	1.10007	1.1669	1.10166	0.973679	0.907479	0.958722	1.00513	0.938366	0.925063	0.94641	0.97677	0.97356	0.966911	0.964515	0.964784	0.944798	0.925816	0.923974	0.944555	0.955273	0.952456	0.958821	0.936767	0.917501	0.933219	0.955384	0.952837	0.926857	0.932561	0.94344	0.945071	0.929332	0.929748	0.941176	0.949602	0.934407	0.924146	0.92973	0.944152	0.941932	0.933161	0.93993	0.943382	0.944142	0.944494	0.942579
Wild	Nulliparous	0.835886	0.881035	0.905017	0.899485	0.85127	0.791542	0.761633	0.806015	0.862394	0.853553	0.800662	0.807024	0.863891	0.820058	0.801765	0.811654	0.819569	0.812067	0.804265	0.80662	0.812486	0.819008	0.818938	0.801167	0.791048	0.794375	0.809578	0.818882	0.820555	0.816062	0.806481	0.809827	0.816054	0.800943	0.797049	0.804617	0.816239	0.817636	0.816368	0.816957	0.819495	0.818508	0.815464	0.814429	0.814939	0.818484	0.823712	0.81979
Wild	Nulliparous	0.883831	0.922826	0.946536	0.924421	0.944559	0.955909	0.852626	0.846009	0.88882	0.917607	0.890906	0.89038	0.920916	0.893032	0.88201	0.880384	0.862185	0.861366	0.865372	0.86438	0.867871	0.87025	0.872525	0.881621	0.867779	0.850035	0.852059	0.868866	0.877368	0.869484	0.86692	0.873466	0.876377	0.855298	0.864009	0.87773	0.86904	0.863564	0.865475	0.870603	0.863392	0.860369	0.862556	0.865292	0.864823	0.865238	0.869045	0.871798
Wild	Nulliparous	0.899089	0.978789	1.09868	0.981024	0.95683	0.972943	0.864535	0.856745	0.899899	0.928682	0.90043	0.897091	0.93014	0.932392	0.908521	0.894644	0.924005	0.895764	0.874891	0.89484	0.881186	0.881641	0.901199	0.909886	0.892871	0.872499	0.873704	0.903638	0.913584	0.890308	0.898234	0.902569	0.895536	0.883424	0.887027	0.8954	0.895349	0.889454	0.893176	0.905996	0.905275	0.89756	0.892989	0.901244	0.901165	0.899593	0.902007	0.897262
Wild	Nulliparous	0.750397	0.777303	0.864582	0.808693	0.804674	0.826779	0.757973	0.759717	0.801437	0.830191	0.790071	0.77985	0.814211	0.822444	0.812736	0.796666	0.786719	0.777184	0.772894	0.776283	0.783166	0.791523	0.790391	0.761187	0.767384	0.783988	0.77549	0.788591	0.800106	0.795873	0.78841	0.786894	0.785698	0.772412	0.776769	0.788442	0.792447	0.787096	0.78414	0.786188	0.783539	0.784805	0.790052	0.795745	0.795439	0.791989	0.789191	0.790134
Wild	Nulliparous	1.10935	1.20219	1.39833	1.1523	1.15707	1.26084	1.04403	1.00712	1.07564	1.17082	1.1103	1.08042	1.11494	1.10047	1.07997	1.07816	1.10746	1.08085	1.0469	1.03829	1.02918	1.05202	1.09507	1.09677	1.05669	1.02586	1.04196	1.0621	1.07177	1.06944	1.07252	1.07764	1.07291	1.04478	1.05166	1.06567	1.05624	1.0486	1.05842	1.07855	1.06632	1.05926	1.06086	1.06277	1.05796	1.05886	1.07074	1.07199
Wild	Nulliparous	1.02176	1.17761	1.6279	1.16751	1.00725	0.974545	0.906412	0.988843	1.10823	1.07038	0.966404	0.950358	1.03048	1.11416	1.07776	1.00332	1.00172	0.973006	0.982812	1.05647	1.03727	1.01291	1.01082	1.01351	0.999626	0.990131	1.0058	1.00943	1.00831	1.00995	1.01542	1.02353	1.01907	0.983548	0.97501	0.994888	1.02682	1.00955	0.992657	0.99491	0.996855	0.999304	1.00277	1.00734	1.0007	0.991974	0.990906	1.00612
Wild	Nulliparous	0.911917	0.895696	0.924587	0.900765	0.963945	1.02419	0.854827	0.832276	0.879653	0.908372	0.851602	0.850359	0.912472	0.887113	0.87706	0.870314	0.832333	0.827595	0.834404	0.834656	0.83785	0.851458	0.867325	0.861443	0.841673	0.83085	0.846327	0.8663	0.87308	0.866032	0.876791	0.875192	0.858236	0.838573	0.847737	0.865096	0.86589	0.854268	0.854486	0.868608	0.869663	0.86468	0.860474	0.863321	0.863705	0.862073	0.860592	0.862867
Wild	Nulliparous	1.33728	1.60373	1.56683	1.09518	1.11543	1.33612	1.08059	1.09254	1.17925	1.13331	1.05359	1.06024	1.14319	1.12861	1.10261	1.10047	1.13118	1.0689	1.03989	1.0914	1.06293	1.05201	1.0719	1.07236	1.05036	1.04349	1.0813	1.08588	1.09008	1.10782	1.0921	1.08736	1.08015	1.03538	1.04826	1.07472	1.06411	1.05797	1.05451	1.05206	1.05135	1.05138	1.0519	1.0535	1.06532	1.07188	1.06518	1.0712
Wild	Nulliparous	1.11558	1.36635	1.64285	1.27096	1.18479	1.20457	1.07846	1.06132	1.13222	1.23733	1.09972	1.08883	1.2405	1.22358	1.1509	1.10735	1.13591	1.13671	1.11807	1.10391	1.11822	1.16021	1.20746	1.20309	1.14476	1.11139	1.15403	1.1595	1.14754	1.14419	1.16558	1.17852	1.16601	1.12708	1.12838	1.15323	1.17208	1.16556	1.15208	1.14502	1.15176	1.16132	1.16655	1.16285	1.16099	1.16002	1.15868	1.16197
Wild	Nulliparous	0.999164	1.05853	1.38599	1.18035	1.05138	1.02088	1.00694	0.980362	0.993339	1.07877	1.08549	1.06214	1.05237	1.08504	1.0642	1.02265	1.01954	0.99242	0.980043	0.999839	0.998679	1.00639	1.02379	1.02517	1.02565	1.02479	1.01998	1.01645	1.02446	1.04314	1.04896	1.05629	1.04621	0.991669	1.01042	1.04853	1.03899	1.02225	1.01994	1.03004	1.01983	1.02241	1.0338	1.03681	1.03392	1.03277	1.03698	1.03779
Wild	Nulliparous	0.888568	0.903902	1.01377	0.921796	0.905343	0.923713	0.829737	0.825297	0.867469	0.896263	0.872457	0.873392	0.903908	0.878055	0.866303	0.872292	0.87818	0.850099	0.825933	0.829007	0.849937	0.863523	0.862281	0.855325	0.847796	0.843405	0.84525	0.862812	0.865062	0.846843	0.856094	0.862669	0.855767	0.83642	0.845215	0.862978	0.863821	0.844556	0.845218	0.866373	0.85323	0.846849	0.850321	0.853773	0.848873	0.848609	0.858404	0.853324
Wild	Nulliparous	0.822264	0.865348	0.886835	0.824057	0.791141	0.782207	0.756205	0.774075	0.801162	0.798385	0.783294	0.778772	0.787726	0.794181	0.801354	0.803043	0.792421	0.781796	0.778052	0.780868	0.774024	0.771915	0.778522	0.790266	0.783128	0.772123	0.776291	0.783806	0.786923	0.784569	0.78702	0.790224	0.788107	0.774642	0.778923	0.79056	0.794494	0.789641	0.782884	0.779319	0.783044	0.784133	0.782998	0.783702	0.78222	0.781392	0.783678	0.789862
Wild	Nulliparous	0.785603	0.825046	0.849353	0.84984	0.810388	0.759171	0.736221	0.756466	0.782324	0.7809	0.795874	0.77977	0.745364	0.775156	0.767327	0.74221	0.752592	0.766386	0.760348	0.734636	0.738858	0.747381	0.753379	0.764979	0.768624	0.764699	0.758029	0.753558	0.756316	0.765426	0.770331	0.768279	0.759913	0.748776	0.748124	0.757491	0.769805	0.761958	0.752187	0.751159	0.762012	0.7635	0.757053	0.753682	0.76052	0.764516	0.758345	0.760231
Wild	Nulliparous	0.905979	0.983769	1.10062	0.91467	0.869377	0.893741	0.807994	0.805527	0.84712	0.87592	0.857543	0.845484	0.84901	0.827933	0.821502	0.829388	0.837183	0.813676	0.793861	0.797518	0.802573	0.816627	0.832675	0.828932	0.812092	0.803632	0.819195	0.829759	0.824556	0.810245	0.821386	0.823714	0.808747	0.784375	0.797957	0.822097	0.824267	0.823287	0.822747	0.82254	0.818372	0.814091	0.813075	0.81777	0.820724	0.819537	0.815045	0.814273
Wild	Nulliparous	1.04156	1.07959	1.10201	1.06094	1.02607	0.969899	0.859406	0.883954	0.967013	0.99367	0.881113	0.888487	1.0293	0.995157	0.947091	0.925169	0.92787	0.910308	0.903592	0.923008	0.927159	0.927091	0.924464	0.913093	0.898778	0.900772	0.931893	0.942658	0.937156	0.926572	0.921896	0.919151	0.909592	0.884779	0.900025	0.924242	0.9221	0.924141	0.922568	0.917652	0.923525	0.91918	0.912514	0.919936	0.924205	0.925827	0.926964	0.926991
Wild	Nulliparous	1.07447	1.11225	1.13434	1.08713	1.04203	0.994639	0.926934	0.931478	0.971038	0.999882	0.997665	1.01261	1.03978	0.992877	0.990884	1.01759	1.01525	0.965571	0.938451	0.959412	0.962406	0.957766	0.958995	0.983777	0.98301	0.960804	0.941749	0.982188	1.01203	0.992637	0.983591	0.976418	0.965666	0.947545	0.957445	0.97186	0.967856	0.977537	0.979445	0.970238	0.973431	0.972395	0.967354	0.964662	0.970285	0.975312	0.974009	0.976957
Wild	Nulliparous	0.947342	1.02624	1.16315	1.12221	1.07107	1.00704	0.887175	0.879054	0.921135	0.949989	0.951967	0.966582	0.996958	0.992301	0.984252	0.981589	0.98173	0.938136	0.912732	0.93407	0.958028	0.966944	0.963321	0.968057	0.959193	0.947263	0.945986	0.9474	0.950829	0.953779	0.946408	0.956478	0.970795	0.953669	0.942842	0.949269	0.96903	0.953614	0.946545	0.959824	0.965905	0.951916	0.938371	0.952912	0.952685	0.946749	0.947577	0.959237
Wild	Nulliparous	0.915483	0.975918	0.910303	0.830648	0.827516	0.857556	0.821347	0.807452	0.808077	0.806056	0.788328	0.797188	0.827626	0.810064	0.803633	0.812224	0.820733	0.797425	0.787009	0.806065	0.783448	0.789535	0.819773	0.803564	0.784344	0.775254	0.77935	0.786802	0.789206	0.787234	0.798972	0.807267	0.801711	0.7785	0.787158	0.799725	0.788016	0.785519	0.791035	0.798576	0.795119	0.800681	0.806356	0.794875	0.793177	0.796586	0.797845	0.794646
Wild	Nulliparous	2.36247	1.49063	2.15404	2.64616	1.92955	1.56588	1.42442	1.31051	1.3056	1.45969	1.42592	1.34109	1.29799	1.32223	1.35909	1.36962	1.32965	1.29595	1.2622	1.23738	1.29112	1.38207	1.42687	1.30423	1.24786	1.25693	1.3083	1.37645	1.38342	1.32206	1.30284	1.33961	1.36615	1.269	1.26877	1.32742	1.37243	1.33084	1.29646	1.30189	1.32694	1.31063	1.28439	1.30565	1.33275	1.34278	1.32912	1.3208
Wild	Nulliparous	0.919015	0.895696	0.924587	0.911768	0.893307	0.868675	0.827652	0.838801	0.879653	0.908372	0.851602	0.850359	0.912472	0.887113	0.873096	0.878115	0.883017	0.872339	0.851903	0.835209	0.85196	0.876235	0.890475	0.883072	0.862452	0.846318	0.848446	0.86525	0.873826	0.866148	0.862807	0.877017	0.887824	0.856314	0.851793	0.869487	0.888684	0.871444	0.864661	0.879274	0.879837	0.874812	0.868049	0.863584	0.876706	0.885221	0.876204	0.881951
Wild	Nulliparous	1.06164	1.03779	0.971346	1.00906	1.07394	1.06852	0.926012	0.950219	1.02012	0.995807	0.948455	0.941211	0.977203	1.00838	1.01741	1.0006	0.969031	0.958891	0.968125	0.986384	0.983551	1.00934	1.03958	0.976355	0.954344	0.965477	0.980358	0.997388	1.01807	1.0337	1.00921	0.99099	0.980464	0.961072	0.969632	0.988508	0.995328	0.995506	0.994423	0.99493	0.997645	0.994085	0.989686	0.994172	1.00121	1.00478	1.0019	0.997256
Wild	Nulliparous	1.64663	1.63954	1.65096	1.42482	1.39034	1.38287	1.18415	1.23045	1.32645	1.25377	1.19955	1.23185	1.34241	1.38199	1.35773	1.30977	1.2783	1.24838	1.24473	1.26248	1.19868	1.22011	1.32043	1.30958	1.22939	1.18335	1.23049	1.28875	1.31306	1.29367	1.28211	1.29786	1.29754	1.21545	1.22029	1.26473	1.28265	1.28512	1.28513	1.28462	1.26856	1.26543	1.26714	1.2561	1.27181	1.2858	1.27611	1.27227
Wild	Nulliparous	0.872217	0.98079	0.994753	0.904803	0.862173	0.83793	0.765851	0.768498	0.809075	0.837886	0.821393	0.826083	0.856549	0.835995	0.829405	0.831412	0.81839	0.805627	0.799641	0.802152	0.808173	0.813757	0.815831	0.81181	0.807076	0.804748	0.807647	0.825121	0.829297	0.813331	0.813535	0.816346	0.81297	0.797598	0.801074	0.81199	0.815209	0.81435	0.817723	0.824452	0.820033	0.819723	0.822225	0.82083	0.821749	0.820695	0.816227	0.819587
Wild	Nulliparous	1.22015	1.17047	1.07506	1.11913	1.12261	1.05323	0.970926	0.972064	1.01264	1.04148	1.0439	1.00563	0.96762	1.03399	1.0395	0.990587	0.960495	0.951976	0.961402	0.979648	0.979166	0.98738	1.00537	1.01029	0.981903	0.95862	0.974471	0.995642	0.997746	0.983377	1.00592	1.00356	0.976242	0.957084	0.966295	0.98517	0.992082	0.993398	0.98655	0.978378	0.98992	0.999026	0.997061	0.984041	0.993028	1.00022	0.99015	0.997464
Wild	Nulliparous	0.795083	0.790108	0.81632	0.764795	0.770934	0.787292	0.696517	0.695152	0.72966	0.731456	0.682589	0.672843	0.706385	0.700954	0.69086	0.6904	0.703862	0.682527	0.664318	0.672202	0.683415	0.686154	0.682306	0.68557	0.682099	0.675379	0.672682	0.680766	0.683861	0.677932	0.684393	0.687713	0.682567	0.669936	0.671439	0.678553	0.68031	0.680294	0.680634	0.68134	0.679511	0.677652	0.678365	0.683509	0.684529	0.682896	0.681562	0.684261
Wild	Nulliparous	1.00605	0.967166	0.993143	0.899354	0.885308	0.913448	0.864368	0.871281	0.913041	0.941743	0.88116	0.862695	0.895645	0.870754	0.859611	0.865895	0.872079	0.843002	0.828271	0.847965	0.837749	0.841098	0.858205	0.85197	0.843931	0.84023	0.842326	0.848008	0.848866	0.84344	0.842292	0.850362	0.85223	0.824044	0.82886	0.849991	0.860029	0.851133	0.847145	0.854059	0.854807	0.856431	0.855204	0.845803	0.847184	0.853592	0.857431	0.855982
Wild	Nulliparous	0.962782	1.07666	1.7286	1.08597	0.992983	1.10391	1.01302	0.961755	0.98171	1.06545	1.02545	1.00396	1.04098	1.07587	1.05072	1.01858	1.04782	1.02871	0.999331	0.994023	1.0145	1.02372	1.01714	1.01953	1.00516	0.994619	1.01007	1.02938	1.04181	1.03907	1.00854	1.02091	1.04328	0.990121	0.99784	1.02459	1.01712	1.01262	1.01703	1.02714	1.02906	1.02311	1.01727	1.02101	1.01967	1.01883	1.02366	1.03322
Wild	Nulliparous	0.999164	1.05853	1.38599	1.17013	1.10102	1.12528	1.02731	0.975832	0.995482	1.08111	1.03849	1.01804	1.05185	1.0399	1.05471	1.06963	1.03052	0.970527	0.942443	0.964681	1.01134	1.03267	1.02355	1.02565	1.01249	0.995954	0.992629	1.00581	1.02695	1.04341	1.03254	1.0321	1.02546	0.97537	0.972153	1.00202	1.03367	1.02609	1.01468	1.01512	1.01697	1.01233	1.00712	1.01125	1.0097	1.01307	1.02559	1.0214
Wild	Nulliparous	10	10	2.39762	1.34146	1.59987	10	1.57953	1.21726	1.19618	1.43948	1.42461	1.38455	1.41525	1.35561	1.34068	1.39474	1.5142	1.44336	1.31353	1.23987	1.28776	1.37816	1.43133	1.35547	1.27847	1.25368	1.30533	1.4075	1.47171	1.42909	1.32946	1.3484	1.4205	1.34053	1.32929	1.34713	1.33891	1.33026	1.35473	1.39678	1.35226	1.3148	1.31269	1.35352	1.36974	1.37162	1.37349	1.35182
Wild	Nulliparous	1.00163	1.09219	1.24426	1.07514	1.03082	1.05692	0.977569	0.938963	0.944383	0.974989	0.937407	0.947997	1.01841	1.01702	0.983677	0.954504	0.95474	0.956268	0.954089	0.949025	0.948803	0.947782	0.946769	0.95217	0.944402	0.932878	0.931905	0.948301	0.955005	0.942189	0.934263	0.947451	0.956619	0.916275	0.91722	0.937949	0.94609	0.949324	0.945699	0.939422	0.944516	0.938954	0.931052	0.937889	0.942044	0.940022	0.934264	0.937924
Wild	Nulliparous	1.12135	1.14758	1.16929	1.11502	1.0648	1.01331	0.941111	0.944592	0.986569	1.01532	0.973698	0.963499	0.996868	0.989522	1.00558	1.02164	0.988956	0.934018	0.919375	0.963621	0.993171	0.986987	0.962616	0.965582	0.970815	0.972292	0.969619	0.96971	0.97147	0.974442	0.981146	0.991242	0.985328	0.94044	0.949473	0.979867	0.986378	0.977085	0.970579	0.972928	0.975808	0.980529	0.980468	0.968961	0.971733	0.977327	0.975929	0.978795
Wild	Nulliparous	1.0363	0.987095	1.0165	0.990664	0.96134	0.927111	0.874466	0.889877	0.900941	0.85429	0.853086	0.858221	0.8651	0.927166	0.91717	0.865939	0.850152	0.834399	0.834534	0.853177	0.840913	0.855495	0.883581	0.844586	0.834982	0.845159	0.846915	0.839353	0.843285	0.862116	0.863075	0.861715	0.855973	0.837056	0.839049	0.849257	0.851089	0.849125	0.846324	0.846041	0.854225	0.854581	0.848643	0.845475	0.854398	0.859994	0.852641	0.849299
Wild	Nulliparous	0.795083	0.786913	0.815313	0.824167	0.760431	0.693095	0.710623	0.722362	0.724429	0.727721	0.741574	0.754668	0.762923	0.770567	0.780325	0.779265	0.753842	0.73082	0.71412	0.707217	0.726381	0.743204	0.744798	0.732452	0.736375	0.744363	0.73835	0.734499	0.738976	0.747545	0.735619	0.731866	0.733671	0.724045	0.730561	0.740631	0.739517	0.736403	0.733216	0.732225	0.738149	0.738254	0.733855	0.731884	0.735602	0.73903	0.738544	0.742325
Wild	Nulliparous	1.39283	1.39977	1.40892	1.15423	1.0943	1.13193	1.09841	1.11568	1.12813	1.09252	1.12381	1.1363	1.11519	1.14084	1.17805	1.18386	1.12553	1.07238	1.05597	1.07622	1.06843	1.09359	1.13043	1.07371	1.04819	1.0626	1.10084	1.10621	1.09756	1.0965	1.12135	1.10825	1.07565	1.07938	1.08464	1.08897	1.09331	1.08629	1.09407	1.11412	1.09816	1.09649	1.10586	1.1053	1.10633	1.10792	1.10892	1.11495
Wild	Nulliparous	1.18679	1.25155	1.90666	1.21492	1.14054	1.27433	1.1293	1.05397	1.07174	1.16915	1.1103	1.07733	1.11566	1.15177	1.11399	1.08319	1.15469	1.10272	1.05224	1.07506	1.09485	1.13337	1.17842	1.17381	1.14625	1.10853	1.07662	1.12612	1.15943	1.12679	1.12349	1.14033	1.15016	1.11425	1.10275	1.11537	1.13485	1.11487	1.11011	1.13339	1.14423	1.13459	1.12251	1.13273	1.13775	1.13257	1.12275	1.13539
Wild	Nulliparous	0.888568	0.899755	1.01218	0.996051	0.966275	0.921968	0.827806	0.825297	0.867469	0.896263	0.872457	0.873392	0.903835	0.875917	0.880454	0.906942	0.910949	0.876285	0.857809	0.878172	0.882613	0.894304	0.909927	0.901187	0.877555	0.864237	0.879802	0.900055	0.905974	0.896998	0.905922	0.910099	0.900335	0.876917	0.88555	0.898587	0.888619	0.889689	0.895146	0.899113	0.897672	0.89617	0.895804	0.896635	0.90516	0.910362	0.905814	0.905826
Wild	Nulliparous	1.3469	1.26539	1.14008	1.0805	1.04203	0.993488	0.923411	0.968319	1.03518	1.0091	0.959345	0.951057	0.987099	1.01547	1.05066	1.05217	0.983808	0.966015	0.967412	0.961665	0.957016	0.980876	1.01672	0.998892	0.976478	0.969339	0.984725	1.00388	1.01453	1.01469	1.02128	1.01974	1.00212	0.96787	0.972986	0.988823	0.983877	0.982408	0.982767	0.983798	0.986974	0.984707	0.978722	0.975129	0.987149	0.994251	0.984445	0.985725
Wild	Nulliparous	1.7207	1.42181	1.46564	1.53822	1.47241	1.2998	1.13825	1.12315	1.16531	1.19424	1.23896	1.23912	1.20531	1.23034	1.27007	1.26802	1.19059	1.19348	1.20759	1.18316	1.15563	1.22283	1.35797	1.29857	1.23192	1.20476	1.22086	1.24195	1.24585	1.2351	1.25634	1.26766	1.24783	1.19655	1.21216	1.24671	1.24308	1.24315	1.2453	1.24799	1.25331	1.24809	1.23564	1.22683	1.24475	1.25331	1.23307	1.24058
Wild	Nulliparous	1.0924	1.07708	1.24015	1.18512	1.10732	1.06154	1.04184	1.01509	1.00926	1.04023	1.0439	1.00563	0.96762	1.03399	1.03375	1.00091	1.03004	1.01264	0.985009	0.980421	0.998826	1.02335	1.0357	1.01548	0.992428	0.984332	0.999754	1.019	1.03048	1.02912	1.01778	1.01552	1.01842	1.01086	1.00112	1.00416	1.02408	1.01425	1.00994	1.02111	1.02329	1.01768	1.01168	1.01501	1.02803	1.03618	1.03137	1.03161
Wild	Nulliparous	1.26971	1.28486	1.29802	1.08695	1.10281	1.19632	1.00472	1.01857	1.11437	1.14048	1.12242	1.12711	1.15751	1.13508	1.14342	1.16644	1.15281	1.07519	1.04644	1.09934	1.09466	1.11588	1.15795	1.12369	1.1048	1.10829	1.12336	1.14278	1.15085	1.14453	1.14423	1.14674	1.13769	1.10144	1.11779	1.14997	1.15069	1.14194	1.13229	1.12542	1.11975	1.12424	1.13147	1.12923	1.13675	1.14982	1.15856	1.14515
Wild	Nulliparous	1.44578	1.44135	1.46803	1.53822	1.45678	1.31458	1.24697	1.18541	1.16366	1.19551	1.16774	1.19945	1.29797	1.26622	1.22664	1.20249	1.18451	1.13358	1.10884	1.12945	1.11529	1.15916	1.23326	1.15845	1.12402	1.12907	1.14418	1.16374	1.17134	1.16387	1.16261	1.16438	1.15463	1.11712	1.11883	1.14355	1.1624	1.15502	1.1498	1.15725	1.16667	1.15734	1.14018	1.13715	1.15629	1.16715	1.15384	1.16546
Wild	Nulliparous	1.50428	1.68712	3.59425	1.43921	1.55885	2.30592	1.22026	1.18326	1.31825	1.34286	1.37843	1.41445	1.44473	1.48137	1.4432	1.40298	1.43787	1.30075	1.23462	1.3094	1.3401	1.35571	1.37521	1.40468	1.35792	1.30787	1.32395	1.38101	1.40789	1.38171	1.39938	1.43396	1.42273	1.30986	1.33169	1.40904	1.42503	1.39181	1.3811	1.40441	1.40638	1.36941	1.34334	1.38573	1.40234	1.40179	1.40275	1.39222
Wild	Nulliparous	2.4905	1.94484	10	2.13174	2.34278	10	1.65695	1.52217	1.58442	1.61335	1.65141	1.66304	1.72369	10	2.05929	1.61825	2.09139	1.72228	1.52706	1.66513	1.70823	1.71887	1.74005	1.77836	1.65181	1.54139	1.55784	1.71869	1.83353	1.73125	1.66127	1.70968	1.76167	1.58312	1.5844	1.6601	1.67641	1.64871	1.63946	1.66433	1.69324	1.65934	1.60295	1.58836	1.63192	1.67043	1.65296	1.64797
Wild	Nulliparous	0.866826	0.879433	0.987547	0.97468	0.948035	0.906778	0.816844	0.818365	0.846814	0.840722	0.846905	0.853911	0.856814	0.861596	0.848182	0.833659	0.840799	0.832424	0.823262	0.824954	0.828758	0.842484	0.858399	0.853084	0.834086	0.824234	0.839855	0.849018	0.848866	0.84344	0.843203	0.844926	0.8381	0.81129	0.818381	0.833335	0.82726	0.824797	0.823818	0.824573	0.833381	0.834682	0.830065	0.828089	0.833178	0.835379	0.829834	0.832961
Wild	Nulliparous	1.31802	1.11672	1.0441	1.20563	1.20395	1.02281	0.894522	0.928001	0.975368	0.914406	0.935853	0.982676	1.00686	0.965028	0.969643	0.98129	0.926757	0.892433	0.900551	0.940522	0.905529	0.904748	0.941276	0.9308	0.903235	0.888011	0.903642	0.922787	0.93461	0.937751	0.947878	0.940716	0.920368	0.905782	0.917962	0.92964	0.9176	0.917343	0.922371	0.924619	0.913131	0.912775	0.916967	0.909748	0.914921	0.923027	0.923835	0.917576
Wild	Nulliparous	0.7841	0.806529	0.901018	0.898409	0.881915	0.851687	0.778089	0.753371	0.779543	0.842069	0.834432	0.820953	0.827874	0.834139	0.824822	0.807629	0.796787	0.787954	0.775969	0.764574	0.781986	0.80657	0.819266	0.801868	0.792079	0.791504	0.794744	0.811168	0.82145	0.816115	0.80732	0.804873	0.802854	0.78827	0.792078	0.803154	0.806684	0.806879	0.80712	0.80765	0.804812	0.797495	0.79232	0.797595	0.806087	0.807383	0.79861	0.797856
Wild	Nulliparous	2.19888	1.50702	2.17655	1.67622	1.55223	1.57362	1.4321	1.2918	1.36887	2.21165	1.58612	1.36267	1.41668	1.45279	1.41846	1.37953	1.41156	1.33244	1.27354	1.2983	1.36578	1.46197	1.52207	1.42267	1.37004	1.34666	1.32072	1.36238	1.4167	1.42734	1.36802	1.38384	1.41373	1.30351	1.32404	1.4003	1.41635	1.38414	1.37396	1.39719	1.39751	1.37924	1.36016	1.36118	1.38203	1.39142	1.37428	1.3807
Wild	Nulliparous	1.15238	1.22301	1.10641	1.13969	1.20475	1.20644	1.0835	1.01612	1.05834	1.22837	1.05949	1.02178	1.15816	1.14487	1.11438	1.11037	1.13988	1.10635	1.07996	1.10122	1.12327	1.1449	1.15962	1.15523	1.12438	1.11192	1.15352	1.18046	1.18556	1.17726	1.17531	1.17655	1.16559	1.12584	1.14201	1.17498	1.17464	1.16281	1.15932	1.16537	1.16024	1.14311	1.13416	1.15623	1.16298	1.16002	1.15868	1.16287
Wild	Nulliparous	0.931917	1.03406	1.04639	0.935906	0.921833	0.939508	0.841027	0.832335	0.88915	0.959957	0.902688	0.879262	0.912326	0.885476	0.873096	0.87878	0.884365	0.853815	0.837272	0.8575	0.864234	0.866738	0.866958	0.860639	0.841673	0.83085	0.846327	0.865145	0.878432	0.882766	0.88155	0.880882	0.871705	0.840869	0.854023	0.876163	0.867155	0.853643	0.855475	0.868445	0.854742	0.848671	0.851736	0.854696	0.859827	0.862471	0.860684	0.862867
Wild	Nulliparous	1.26514	1.22467	1.45798	1.33239	1.31212	1.28955	1.05461	1.0687	1.17663	1.20216	1.11659	1.11475	1.20515	1.18015	1.17948	1.21399	1.24549	1.16543	1.09449	1.08563	1.10104	1.14213	1.18775	1.18255	1.14931	1.12758	1.14341	1.16374	1.17134	1.16387	1.16071	1.17749	1.1817	1.1215	1.13063	1.16401	1.16422	1.16914	1.16734	1.15699	1.14935	1.1527	1.15904	1.1553	1.16297	1.17015	1.16775	1.17048
Wild	Nulliparous	0.900619	0.854822	0.963498	0.954323	0.93054	0.891203	0.803487	0.832795	0.892733	0.88135	0.855111	0.843683	0.849269	0.850527	0.87087	0.88881	0.870283	0.852124	0.84408	0.84454	0.832008	0.836695	0.854006	0.848965	0.831472	0.817222	0.819981	0.847221	0.864363	0.856355	0.855368	0.855778	0.850155	0.831294	0.840212	0.857595	0.858694	0.849001	0.841042	0.842141	0.857968	0.856439	0.845951	0.849195	0.855002	0.858117	0.856443	0.854226
Wild	Nulliparous	1.26971	1.27495	1.29498	1.21135	1.13387	1.08198	1.0556	1.06684	1.12929	1.23398	1.15986	1.12266	1.15764	1.13897	1.11438	1.1115	1.14231	1.07797	1.04796	1.10013	1.06826	1.06987	1.12038	1.14965	1.11233	1.07309	1.08939	1.10995	1.11871	1.11409	1.11523	1.12033	1.10952	1.06055	1.07172	1.1039	1.10643	1.09919	1.09896	1.10686	1.10399	1.10067	1.09911	1.09892	1.09977	1.10578	1.11626	1.11436
Wild	Nulliparous	1.3469	1.26539	1.14008	1.07236	1.09055	1.09072	0.94015	0.959628	1.04641	1.07292	1.06702	1.04946	1.04079	1.07334	1.05369	1.01454	1.01292	0.963325	0.945503	0.990804	0.993771	0.999956	1.01793	1.02234	0.992601	0.968962	0.985072	0.98828	0.995517	1.01417	1.02236	1.01856	1.00365	0.982184	0.990212	1.00965	1.01582	1.00374	1.00154	1.0121	1.0039	1.00255	1.00199	0.988593	0.996043	1.00974	1.01378	1.0101
Wild	Nulliparous	1.14216	1.07715	1.10293	0.975819	0.95683	0.971848	0.861482	0.887551	0.951772	0.934818	0.897746	0.897091	0.93014	0.932392	0.912823	0.885866	0.867312	0.866971	0.870754	0.869536	0.87126	0.885661	0.898561	0.872549	0.868745	0.871227	0.858005	0.882111	0.901103	0.890233	0.874015	0.883112	0.892538	0.850198	0.850432	0.872489	0.882056	0.870923	0.87024	0.883524	0.875902	0.872322	0.872352	0.868063	0.870265	0.87539	0.878426	0.875866
Wild	Nulliparous	1.36084	1.21617	1.24748	1.16668	1.17215	1.16513	0.985575	1.0126	1.06395	0.984992	1.0075	1.02872	1.01842	1.04768	1.05438	1.04482	1.04198	0.963366	0.939283	1.01036	0.99157	0.995991	1.03805	1.04229	1.00747	0.98774	1.02321	1.03152	1.02903	1.02903	1.01778	1.01668	1.01625	0.993757	1.002	1.01652	1.01004	1.00621	1.01227	1.02086	1.00139	0.999579	1.01429	1.02713	1.02747	1.02634	1.03063	1.02428
Wild	Nulliparous	0.984196	1.1013	1.10697	0.904682	0.897123	0.974906	0.866637	0.856745	0.90336	0.931993	0.840006	0.837836	0.929589	0.876497	0.849061	0.864347	0.894787	0.835764	0.801546	0.840905	0.851054	0.851715	0.854644	0.864288	0.851821	0.835357	0.837787	0.854583	0.863376	0.856296	0.854431	0.862988	0.862268	0.823338	0.832427	0.858577	0.859229	0.840883	0.837555	0.851983	0.846326	0.84329	0.847899	0.857813	0.849969	0.844971	0.855228	0.855845
Wild	Nulliparous	0.765547	0.755962	0.784245	0.791398	0.761249	0.719855	0.70591	0.683827	0.680272	0.711116	0.708859	0.720503	0.750926	0.741996	0.72845	0.725697	0.738065	0.713098	0.692126	0.699385	0.707819	0.723773	0.738617	0.728487	0.717074	0.709105	0.705057	0.711685	0.717179	0.718234	0.732089	0.73772	0.727384	0.703665	0.71194	0.726057	0.718998	0.720372	0.72555	0.729071	0.72493	0.720324	0.718772	0.722075	0.727922	0.729958	0.725854	0.725464
Wild	Nulliparous	0.757786	0.712272	0.741852	0.704845	0.712499	0.738639	0.692384	0.660274	0.660426	0.691185	0.692563	0.69641	0.706062	0.682427	0.667548	0.669712	0.683777	0.664458	0.647801	0.656038	0.666637	0.676012	0.682675	0.686867	0.674505	0.666839	0.682556	0.679568	0.67471	0.677732	0.677092	0.681418	0.681804	0.662338	0.671329	0.68612	0.681265	0.679875	0.680303	0.681398	0.68463	0.682075	0.677459	0.678389	0.681628	0.68334	0.681731	0.680996
Wild	Nulliparous	1.37521	1.18767	1.39809	1.07303	0.940375	0.938594	0.990271	0.989483	0.983386	1.01415	0.973698	0.963499	0.996958	0.992301	0.984252	0.980747	0.980045	0.958513	0.93829	0.935899	0.954574	0.980147	0.990153	0.954596	0.928962	0.931173	0.963533	0.970913	0.979143	0.996197	0.974163	0.967025	0.970057	0.952276	0.950688	0.965108	0.984452	0.978871	0.966518	0.959715	0.963334	0.962114	0.95924	0.964547	0.97989	0.983443	0.967546	0.975652
Wild	Nulliparous	0.89575	0.879492	0.905598	0.834368	0.831138	0.853171	0.779811	0.753371	0.780852	0.843422	0.807444	0.791897	0.828302	0.860654	0.85681	0.840812	0.848954	0.810312	0.778475	0.783936	0.805099	0.818175	0.820954	0.831572	0.821565	0.807864	0.811167	0.816905	0.825294	0.830945	0.809681	0.821271	0.839966	0.796167	0.788612	0.807832	0.827003	0.81461	0.811594	0.826427	0.823817	0.809667	0.801535	0.817848	0.824136	0.823821	0.824001	0.824354
Wild	Nulliparous	1.78329	1.52076	1.30331	1.19179	1.19466	1.2027	1.07347	1.11786	1.19771	1.14892	1.1129	1.15314	1.23908	1.15649	1.13572	1.17481	1.20738	1.09982	1.04429	1.09891	1.09466	1.11164	1.16314	1.19512	1.12989	1.07644	1.11721	1.14477	1.14944	1.14431	1.16558	1.18363	1.15858	1.06787	1.07959	1.12669	1.12773	1.13356	1.13257	1.1256	1.13509	1.12858	1.11406	1.1128	1.12171	1.13506	1.14416	1.13185
Wild	Nulliparous	0.895291	0.903902	1.01377	0.927536	0.873061	0.856057	0.819453	0.80446	0.816117	0.846295	0.832125	0.819251	0.828182	0.859114	0.854913	0.843518	0.872571	0.851754	0.827757	0.829857	0.817242	0.830985	0.863204	0.858042	0.837864	0.827767	0.843397	0.852501	0.852209	0.846606	0.845296	0.853285	0.855042	0.826558	0.832049	0.849836	0.851282	0.848416	0.849889	0.856103	0.856756	0.857762	0.85789	0.854408	0.857718	0.861197	0.859374	0.857001
Wild	Nulliparous	1.04564	1.02736	1.33139	1.04613	0.964485	0.999023	0.936534	0.866024	0.870471	0.987642	0.975968	0.920748	0.896514	0.956928	0.960901	0.93737	0.967018	0.93563	0.900349	0.900789	0.919929	0.945023	0.955419	0.922987	0.914654	0.92104	0.920233	0.920744	0.933185	0.949645	0.918035	0.916159	0.93055	0.904906	0.901284	0.917507	0.936771	0.924474	0.914211	0.92015	0.93539	0.929115	0.912975	0.913068	0.922217	0.923421	0.912396	0.928076
Wild	Nulliparous	1.29439	1.1207	1.32718	1.71988	1.59428	1.21598	1.01278	1.03464	1.13022	1.15635	1.19887	1.20619	1.17246	1.14561	1.16017	1.17085	1.1148	1.06341	1.04775	1.06794	1.05828	1.09702	1.16797	1.13511	1.09587	1.08071	1.09639	1.11632	1.12495	1.12001	1.12088	1.12578	1.11424	1.06381	1.08667	1.1328	1.13345	1.11096	1.1016	1.11053	1.10745	1.10301	1.10353	1.11376	1.12748	1.13094	1.12053	1.12446
Wild	Nulliparous	0.973632	1.06093	1.20303	1.04962	1.00973	1.03506	0.958352	0.962376	0.990374	0.971132	0.897309	0.875379	0.913222	0.948878	0.915768	0.885155	0.941512	0.88358	0.832764	0.856102	0.897505	0.918382	0.915442	0.922036	0.917623	0.903439	0.888743	0.900429	0.916436	0.918858	0.901382	0.908076	0.919104	0.883465	0.885726	0.908071	0.916757	0.886523	0.878369	0.901458	0.901408	0.892914	0.890318	0.905753	0.902402	0.895208	0.898319	0.905964
Wild	Nulliparous	1.14806	1.25531	1.4693	1.09148	0.997887	1.04303	1.02707	0.999707	0.995052	1.02596	1.02246	1.03341	1.06384	1.05392	1.04377	1.02831	0.994093	0.96115	0.951817	0.972098	0.993917	1.01497	1.03088	1.03474	1.00357	0.97889	0.99504	0.997944	1.00596	1.02378	1.01438	1.01359	1.01062	0.975496	0.977662	1.00234	1.02118	1.01102	1.00759	1.01802	1.01023	1.00098	0.996972	1.00118	1.00726	1.01355	1.01787	1.01344
Wild	Nulliparous	0.789377	0.806529	0.901018	0.898409	0.873816	0.862167	0.871355	0.805947	0.775594	0.840499	0.837087	0.810304	0.794046	0.798954	0.807201	0.809139	0.798601	0.774091	0.759	0.763705	0.768716	0.791999	0.819595	0.80257	0.792079	0.791938	0.795311	0.801095	0.809165	0.81579	0.807139	0.810552	0.815063	0.79146	0.785246	0.79412	0.805884	0.801961	0.793481	0.789824	0.800206	0.795242	0.7845	0.790073	0.798999	0.800372	0.792125	0.796428
Wild	Nulliparous	1.40341	1.89086	10	1.52702	1.47091	1.71888	1.35793	1.21852	1.22739	1.35821	1.33009	1.30499	1.34201	1.3769	1.35175	1.3233	1.35679	1.24343	1.18932	1.25685	1.24133	1.2633	1.31594	1.26119	1.2046	1.18013	1.19614	1.21181	1.24604	1.29219	1.26047	1.24278	1.2244	1.15553	1.17752	1.23558	1.25265	1.25767	1.24816	1.23311	1.24068	1.21323	1.18943	1.22643	1.22232	1.21507	1.2364	1.24142
Wild	Nulliparous	0.897234	0.927201	0.947898	0.865651	0.863217	0.875764	0.760509	0.728351	0.746541	0.776586	0.790754	0.813567	0.841912	0.824729	0.803254	0.795895	0.806414	0.757618	0.733307	0.76941	0.779951	0.791215	0.80946	0.821681	0.802669	0.780915	0.785193	0.791878	0.800145	0.807006	0.799762	0.797781	0.794295	0.771785	0.779931	0.795205	0.791182	0.790527	0.792036	0.793242	0.791171	0.784701	0.780542	0.786604	0.786286	0.786844	0.793406	0.795961
Wild	Nulliparous	1.01673	1.06452	1.38975	1.07143	0.983445	1.01667	0.94731	0.913449	0.918396	0.948982	0.955451	0.947178	0.948962	1.01856	0.997829	0.939459	0.942421	0.908078	0.877757	0.879043	0.898282	0.921733	0.935303	0.923632	0.908945	0.906072	0.921515	0.927391	0.931125	0.934055	0.916398	0.914267	0.916921	0.892511	0.889984	0.905834	0.925134	0.92283	0.914387	0.910632	0.916748	0.912784	0.906507	0.914114	0.919787	0.916515	0.906062	0.910896
Wild	Nulliparous	10	10	10	1.5869	1.53491	1.82059	1.38694	1.31395	1.40944	1.59681	1.52245	1.46668	1.5069	1.54483	1.49733	1.44905	1.48488	1.32731	1.27533	1.41835	1.46771	1.44034	1.40399	1.4322	1.37978	1.33983	1.40127	1.42788	1.46912	1.53508	1.46358	1.44629	1.44992	1.36305	1.34792	1.38693	1.43743	1.4124	1.38333	1.38333	1.40716	1.39846	1.38163	1.4044	1.39717	1.38375	1.38674	1.39463
Wild	Nulliparous	1.23757	1.39467	1.74522	1.27687	1.24771	1.43697	1.31692	1.15094	1.11184	1.22083	1.21252	1.15973	1.1394	1.23283	1.214	1.12929	1.11108	1.24543	1.32543	1.18829	1.19648	1.20246	1.1833	1.20035	1.22276	1.22951	1.21275	1.22658	1.23502	1.22068	1.21265	1.20582	1.20066	1.19899	1.17728	1.17591	1.21925	1.22757	1.21281	1.20205	1.24281	1.22688	1.19604	1.23365	1.25547	1.24274	1.21025	1.21316
Wild	Nulliparous	0.935362	0.968839	1.1081	1.17491	1.1404	1.09007	1.12306	1.05279	1.03182	1.12508	0.976306	0.929044	1.00589	0.998561	0.983444	0.975551	0.973552	0.988434	1.00054	0.996703	0.99681	0.977069	0.9533	0.970156	0.991642	1.00349	1.00082	0.999844	0.999783	0.999966	1.0059	0.989185	0.966604	0.97379	0.971124	0.974249	0.995833	0.995702	0.983888	0.976059	0.996472	0.992888	0.982542	1.00445	1.01665	1.01019	0.991813	0.988918
Wild	Nulliparous	1.39681	1.30486	1.3307	1.08244	1.14173	1.44306	1.32364	1.14373	1.13854	1.3573	1.12618	1.04553	1.13844	1.11951	1.08877	1.08271	1.11365	1.1101	1.07273	1.03631	1.08595	1.09084	1.05498	1.10135	1.11545	1.09992	1.09261	1.11064	1.1105	1.08189	1.07949	1.08223	1.07953	1.06535	1.04884	1.05571	1.0933	1.0758	1.06165	1.07453	1.09687	1.08555	1.06802	1.09052	1.09024	1.07943	1.07326	1.05959
Wild	Nulliparous	1.04155	1.023	1.05353	1.01264	0.96077	0.954214	1.06001	0.976934	0.93793	1.07712	0.997076	0.945796	0.983909	1.01393	1.02269	0.991845	0.929002	0.949781	0.986793	0.982249	0.978466	0.989533	1.00223	0.977286	0.947299	0.944041	0.983084	0.977326	0.963808	0.966602	0.972299	0.967211	0.959182	0.96674	0.964966	0.963577	0.972767	0.982671	0.974054	0.955952	0.975714	0.974602	0.963587	0.976516	0.986579	0.983025	0.966876	0.958439
Wild	Nulliparous	1.37953	1.4232	1.45064	1.49171	1.53264	1.57147	1.61083	1.49195	1.42433	1.4545	1.29036	1.22307	1.26384	1.29666	1.2801	1.23476	1.20717	1.26557	1.2831	1.20692	1.26402	1.29091	1.26084	1.28039	1.27012	1.25543	1.27468	1.29819	1.29966	1.28202	1.30185	1.30577	1.29123	1.28316	1.27699	1.27022	1.26719	1.30697	1.32011	1.29506	1.31666	1.29773	1.27565	1.31727	1.32041	1.30429	1.29476	1.2709
Wild	Nulliparous	1.06192	1.01732	1.05172	1.1028	1.08536	1.04428	1.07648	1.01682	0.996174	1.08386	1.03894	0.991324	0.983151	0.97068	0.984071	1.00477	1.0004	1.01375	1.02541	1.01991	1.0164	1.01232	1.00111	0.972919	0.976165	0.991081	0.988737	1.00637	1.01125	0.990894	0.976677	0.973788	0.97982	0.986904	0.984636	0.977336	0.973764	0.989758	1.00162	0.999993	0.998458	0.991199	0.991019	1.01325	1.01683	1.00731	0.997494	0.995623
Wild	Nulliparous	1.10554	1.07068	0.83925	0.920505	1.0226	1.03686	0.990235	1.01417	1.07292	1.09736	0.985853	0.966702	1.04093	0.988753	0.978239	1.01203	1.04353	1.01057	0.99067	1.01783	0.992201	0.984049	1.00556	1.02826	0.996681	0.963935	0.983761	1.00797	1.00791	0.990386	1.02903	1.03028	0.997544	0.987456	1.00375	1.01333	0.993511	0.993201	1.0103	1.03228	1.03143	1.01385	1.00419	1.02685	1.0213	1.01202	1.01856	1.01109
Wild	Nulliparous	1.78092	1.57852	1.335	1.37011	1.30772	1.24058	1.41918	1.41277	1.35132	1.38065	1.23508	1.21235	1.33123	1.37001	1.34781	1.27632	1.19018	1.22219	1.29514	1.31395	1.24688	1.19293	1.18605	1.24403	1.25146	1.23619	1.25585	1.24588	1.24217	1.26251	1.29108	1.25176	1.2037	1.25073	1.26918	1.25042	1.2259	1.26118	1.2645	1.22736	1.26675	1.26325	1.23873	1.26063	1.27655	1.26423	1.22889	1.21939
Wild	Nulliparous	0.63332	0.629934	0.618103	0.623175	0.628443	0.638641	0.669853	0.634337	0.609579	0.637821	0.603096	0.594967	0.626581	0.625452	0.598876	0.574135	0.578613	0.595417	0.609573	0.61073	0.603306	0.597535	0.596214	0.596948	0.590251	0.586887	0.597737	0.604839	0.600995	0.590574	0.597218	0.597221	0.591959	0.595381	0.595887	0.594282	0.594754	0.607533	0.612665	0.607118	0.613953	0.609943	0.602985	0.609684	0.609505	0.606854	0.606713	0.605059
Wild	Nulliparous	0.873509	1.01917	1.31419	1.11502	1.03431	1.09936	1.23158	1.22946	1.23898	1.37513	1.12688	1.02058	1.06805	1.14951	1.177	1.11884	1.02761	1.0767	1.15021	1.12948	1.08685	1.05629	1.05526	1.10072	1.13151	1.14834	1.16727	1.14316	1.10255	1.08105	1.14697	1.15267	1.10657	1.10783	1.11053	1.11984	1.14113	1.14718	1.14044	1.1335	1.15425	1.14856	1.13642	1.1591	1.15476	1.13726	1.12776	1.13603
Wild	Nulliparous	1.18438	0.968093	1.29443	10	1.86694	1.21788	1.23113	1.40621	1.53387	1.39732	1.31887	1.26173	1.22366	1.24157	1.32885	1.38837	1.27617	1.21286	1.22748	1.30709	1.29426	1.26023	1.23479	1.21473	1.1856	1.21041	1.35051	1.34012	1.2457	1.18175	1.25248	1.29351	1.27584	1.27141	1.22418	1.20066	1.24664	1.32059	1.33611	1.28242	1.25877	1.25353	1.26422	1.28602	1.3002	1.28605	1.24793	1.23591
Wild	Nulliparous	1.04373	1.09407	1.11692	1.05529	1.04165	1.10248	1.2479	1.11734	1.00724	1.03872	1.03113	1.03809	1.0669	1.05222	1.03761	1.01613	0.978253	1.00833	1.04684	1.03725	1.00695	0.98612	0.984562	1.00202	1.02259	1.03488	1.03096	1.00958	1.00503	1.02483	1.03171	1.01304	0.984548	0.97466	1.00042	1.02564	1.01752	1.02304	1.01187	0.991006	1.02013	1.03751	1.03415	1.02563	1.01876	1.01452	1.01235	1.01092
Wild	Nulliparous	1.35276	1.27734	1.15349	1.33791	1.39585	1.25007	1.16176	1.17912	1.24025	1.2647	1.15968	1.11661	1.15465	1.18616	1.17855	1.14709	1.12935	1.17718	1.21836	1.19398	1.18041	1.13648	1.10477	1.19113	1.19102	1.15204	1.17229	1.17064	1.15663	1.15179	1.19938	1.20605	1.16985	1.14577	1.15566	1.17403	1.17459	1.17393	1.17548	1.18261	1.20456	1.19471	1.17884	1.20169	1.19359	1.17852	1.17743	1.16525
Wild	Nulliparous	0.697499	0.696734	0.779893	0.735546	0.70399	0.712964	0.745311	0.693168	0.66624	0.721467	0.700062	0.681707	0.693537	0.702808	0.697267	0.691118	0.704512	0.71248	0.706126	0.688965	0.684519	0.687837	0.692134	0.687613	0.689937	0.698545	0.706817	0.699904	0.693445	0.694064	0.68916	0.688586	0.693461	0.700087	0.696466	0.691156	0.693099	0.699161	0.702514	0.702141	0.706274	0.698363	0.690929	0.703461	0.707879	0.704271	0.698369	0.697273
Wild	Nulliparous	0.810674	0.767475	0.798349	0.745199	0.714862	0.721908	0.750413	0.749699	0.735698	0.733884	0.772464	0.772759	0.727701	0.709987	0.724965	0.741304	0.71737	0.711418	0.72024	0.730093	0.714115	0.707295	0.712106	0.706546	0.70821	0.716044	0.723779	0.725426	0.719036	0.709164	0.711738	0.709893	0.706002	0.711774	0.713312	0.712008	0.712796	0.724497	0.727262	0.719679	0.727653	0.729007	0.725458	0.726979	0.730427	0.731443	0.727733	0.721277
Wild	Nulliparous	0.858498	0.938305	0.874478	0.745907	0.720265	0.767405	0.799203	0.761667	0.735301	0.763603	0.753962	0.745744	0.753087	0.759821	0.751814	0.736707	0.730089	0.744242	0.755304	0.74762	0.741047	0.740204	0.744735	0.750152	0.756251	0.757943	0.752687	0.759863	0.758754	0.746058	0.756414	0.757762	0.748897	0.744721	0.741328	0.741739	0.748403	0.761608	0.758103	0.743169	0.762859	0.763746	0.75491	0.766077	0.766843	0.763286	0.762595	0.758896
Wild	Nulliparous	0.954102	0.965913	0.910081	0.942545	0.999727	1.01187	0.915886	0.851805	0.857668	0.927254	0.901832	0.89129	0.922869	0.922035	0.898227	0.86708	0.847853	0.878204	0.901323	0.880448	0.882949	0.873296	0.857983	0.876167	0.884755	0.884462	0.88714	0.891126	0.89595	0.899152	0.893662	0.887039	0.882587	0.881205	0.870646	0.870488	0.892295	0.897055	0.887066	0.8768	0.897084	0.893759	0.883868	0.906178	0.909117	0.899199	0.890232	0.887866
Wild	Nulliparous	0.850182	0.904632	0.929098	0.906608	0.877471	0.868092	0.897937	0.875324	0.860658	0.888452	0.83172	0.813709	0.844818	0.818348	0.824249	0.843046	0.826609	0.837694	0.845658	0.831195	0.836187	0.829433	0.817074	0.835256	0.84592	0.842815	0.832663	0.835132	0.842624	0.847501	0.844804	0.84088	0.838529	0.83873	0.839965	0.842075	0.844763	0.846446	0.845523	0.84524	0.858114	0.854115	0.844558	0.853218	0.853688	0.850954	0.850715	0.846463
Wild	Nulliparous	1.11291	1.11926	1.31481	1.39808	1.30772	1.2449	1.44457	1.24255	1.08804	1.12103	1.1614	1.19144	1.22531	1.33937	1.31058	1.19279	1.12512	1.16098	1.20767	1.18332	1.12701	1.1296	1.18584	1.20971	1.17305	1.14992	1.20172	1.209	1.17705	1.14547	1.19024	1.19886	1.16352	1.14005	1.15008	1.16674	1.16779	1.20435	1.20947	1.17778	1.19777	1.18906	1.17688	1.21479	1.21154	1.189	1.1752	1.1614
Wild	Nulliparous	1.58182	1.40366	1.44824	1.51467	1.40388	1.31488	1.52926	1.5085	1.42433	1.4545	1.29036	1.21845	1.26475	1.38083	1.40288	1.3135	1.2184	1.25122	1.32811	1.34641	1.26464	1.26102	1.3248	1.29915	1.26652	1.25543	1.27468	1.30163	1.28441	1.23761	1.28825	1.28935	1.25349	1.27623	1.25905	1.24103	1.26375	1.31114	1.30719	1.26587	1.33123	1.31846	1.27483	1.31649	1.3188	1.30999	1.31603	1.27908
Wild	Nulliparous	1.13241	1.21004	1.23149	1.13319	1.18869	1.34104	1.24617	1.09978	1.09632	1.29319	1.15063	1.06756	1.10888	1.13993	1.13944	1.10246	1.05112	1.0863	1.10961	1.06344	1.0835	1.0717	1.04054	1.08771	1.08045	1.05472	1.07425	1.09895	1.09741	1.07012	1.06831	1.07146	1.06965	1.05704	1.02964	1.02471	1.06188	1.07349	1.06978	1.06721	1.08977	1.07093	1.04735	1.08056	1.09493	1.08224	1.0569	1.05004
Wild	Nulliparous	0.891761	0.849695	0.816089	0.845682	0.931848	1.02221	0.989057	0.887325	0.855161	0.926233	0.905168	0.875732	0.878234	0.905866	0.919922	0.90039	0.853599	0.876272	0.902519	0.880966	0.860384	0.874643	0.907578	0.891281	0.869942	0.86488	0.884126	0.893694	0.889868	0.880205	0.887192	0.889102	0.881081	0.867995	0.863324	0.8682	0.879616	0.890242	0.892108	0.888565	0.90014	0.898844	0.892439	0.899643	0.897556	0.89198	0.889679	0.887786
Wild	Nulliparous	1.03885	0.958996	0.909391	0.942545	0.999727	1.0106	0.912033	0.885357	0.909234	0.935581	0.865531	0.858742	0.922534	0.890286	0.871049	0.87427	0.880126	0.855413	0.859075	0.906332	0.859563	0.827098	0.836579	0.874228	0.863979	0.843096	0.862707	0.873155	0.870333	0.861847	0.869367	0.871969	0.864966	0.853064	0.850093	0.851765	0.854137	0.872268	0.877258	0.865105	0.868646	0.865222	0.863292	0.878643	0.873934	0.867631	0.872672	0.862545
Wild	Nulliparous	1.40331	1.35641	1.19665	1.09534	1.14903	1.31572	1.36738	1.14118	1.07117	1.26026	1.19005	1.12889	1.17208	1.28082	1.21294	1.09316	1.08132	1.12929	1.16817	1.14895	1.13277	1.13782	1.15269	1.13797	1.14289	1.164	1.18256	1.17868	1.16728	1.15936	1.153	1.16719	1.17592	1.13185	1.11754	1.12902	1.1504	1.17217	1.17583	1.1639	1.16877	1.15414	1.1454	1.1816	1.1907	1.17867	1.16527	1.16389
Wild	Nulliparous	1.03818	0.989787	1.02376	1.08284	1.01248	0.933935	1.03068	1.01568	0.955065	0.936532	0.932006	0.926475	0.922956	0.948002	0.98308	0.984232	0.922604	0.942348	0.980491	0.975669	0.950153	0.947607	0.965212	0.963044	0.957713	0.961536	0.980503	0.987205	0.977162	0.96239	0.982309	0.985667	0.975494	0.983246	0.970548	0.958802	0.968682	0.989485	0.987491	0.967285	0.986247	0.991789	0.985717	0.989298	0.987635	0.985241	0.984348	0.970658
Wild	Nulliparous	0.72151	0.773169	0.79841	0.791565	0.781159	0.771641	0.755723	0.797449	0.826359	0.783042	0.732869	0.727125	0.759627	0.767305	0.759152	0.739016	0.715103	0.724586	0.737361	0.730964	0.725501	0.725361	0.730601	0.737981	0.726461	0.714363	0.722607	0.733746	0.732942	0.721955	0.73283	0.735786	0.726574	0.715354	0.717063	0.722536	0.722528	0.727455	0.729289	0.72792	0.736485	0.732652	0.727109	0.739248	0.733242	0.727071	0.732789	0.724567
Wild	Nulliparous	1.22342	1.24154	1.00795	1.01933	1.13673	1.26026	1.17821	1.12218	1.12487	1.15222	1.02541	0.998705	1.0806	1.07064	1.02309	0.983012	0.980752	0.996707	1.0102	1.00499	0.976552	0.97101	0.992085	1.01317	1.00025	0.978163	0.977732	0.978873	0.978626	0.980471	1.00195	1.00473	0.989886	0.981154	0.985222	0.989565	0.984734	0.990641	0.988732	0.978919	0.989651	0.975564	0.959543	0.981449	0.994459	0.989759	0.973034	0.964781
Wild	Nulliparous	1.04373	1.08739	1.11483	1.14571	1.2515	1.48145	1.91914	1.29316	1.14386	1.52032	1.31099	1.18335	1.22348	1.19192	1.15907	1.13406	1.11764	1.16471	1.20526	1.18228	1.16305	1.16708	1.18183	1.16492	1.17177	1.18132	1.16772	1.21064	1.22432	1.182	1.19927	1.21013	1.19754	1.17196	1.16079	1.17636	1.2189	1.24947	1.22442	1.17805	1.23201	1.23964	1.2165	1.23894	1.24016	1.23212	1.22707	1.19753
Wild	Nulliparous	1.1105	1.01739	0.954586	0.91503	0.924864	0.967092	0.999262	0.957373	0.931225	0.95955	0.888277	0.859415	0.895753	0.925203	0.9344	0.921552	0.897619	0.886732	0.88489	0.889519	0.914447	0.913948	0.89175	0.892715	0.881936	0.869718	0.87314	0.891989	0.898238	0.887705	0.90758	0.915464	0.904442	0.889012	0.89229	0.900686	0.90045	0.909373	0.90585	0.893457	0.913796	0.910195	0.897195	0.911573	0.917705	0.912733	0.902467	0.899311
Wild	Nulliparous	1.28454	1.19797	1.23005	1.14309	1.12561	1.1726	1.20905	1.11303	1.08025	1.18249	1.05808	1.02338	1.10849	1.09247	1.06825	1.05345	1.04556	1.05952	1.07029	1.06157	1.05284	1.06031	1.07578	1.06789	1.05655	1.05701	1.07617	1.0799	1.06209	1.04153	1.08092	1.0904	1.07058	1.07439	1.06791	1.05356	1.04562	1.09123	1.09366	1.04958	1.09563	1.09113	1.0607	1.08242	1.101	1.10074	1.08233	1.06542
Wild	Nulliparous	1.10462	1.16786	1.18986	1.10259	1.14113	1.33202	1.60489	1.21324	1.06977	1.26185	1.13259	1.0506	1.09538	1.18518	1.17172	1.08754	1.03788	1.10387	1.15619	1.10055	1.11684	1.12271	1.10933	1.12655	1.15077	1.15147	1.11307	1.10038	1.0975	1.09332	1.0906	1.10548	1.11598	1.0806	1.05631	1.06293	1.10096	1.11301	1.09876	1.08198	1.11655	1.11152	1.09025	1.11239	1.1221	1.10714	1.0795	1.08767
Wild	Nulliparous	1.34697	1.23395	1.27292	1.33076	1.28802	1.18534	1.11108	1.13165	1.1911	1.21558	1.1236	1.08622	1.12373	1.15922	1.12116	1.06239	1.05407	1.06615	1.09067	1.11498	1.11263	1.0794	1.04586	1.06406	1.06366	1.06972	1.11525	1.10247	1.06635	1.0469	1.0884	1.08405	1.05197	1.07375	1.07253	1.06306	1.06943	1.08924	1.08875	1.07076	1.09155	1.08212	1.06459	1.08668	1.09703	1.08455	1.05914	1.05921
Wild	Nulliparous	1.01408	1.1293	1.31657	1.38042	1.40769	1.45233	1.51053	1.21625	1.12448	1.34068	1.34224	1.25668	1.22498	1.33435	1.29895	1.21088	1.2411	1.2704	1.26832	1.24239	1.25961	1.28598	1.29667	1.27234	1.24458	1.23485	1.25405	1.27734	1.27959	1.2635	1.28889	1.25396	1.20055	1.2204	1.24459	1.26429	1.28499	1.33269	1.33075	1.28296	1.30496	1.27414	1.24324	1.30176	1.31187	1.29425	1.2857	1.2768
Wild	Nulliparous	1.15396	1.15678	1.37125	1.44038	1.46567	1.50384	1.54112	1.45772	1.35029	1.27058	1.22198	1.17746	1.15494	1.24045	1.31325	1.29768	1.20602	1.2411	1.28762	1.25653	1.27711	1.27695	1.24629	1.22525	1.20084	1.20454	1.26001	1.25828	1.25125	1.27164	1.29754	1.27792	1.24581	1.26852	1.25416	1.22978	1.22964	1.24828	1.24777	1.23266	1.27187	1.27926	1.26885	1.29138	1.28942	1.27715	1.26949	1.24929
Wild	Nulliparous	1.15766	1.21004	1.23149	1.14309	1.12561	1.1726	1.20905	1.12657	1.04465	1.01677	1.00454	0.992135	0.983817	1.01472	0.995706	0.956627	0.956163	0.972342	0.986175	0.982546	0.958648	0.941902	0.942567	0.962701	0.952398	0.938872	0.958086	0.981431	0.984544	0.967188	0.971245	0.968356	0.957387	0.950707	0.954783	0.964396	0.973043	0.981621	0.978569	0.97025	0.991474	0.982588	0.963425	0.976707	0.979717	0.97334	0.965866	0.966271
Wild	Nulliparous	1.04373	1.08739	1.11483	1.16636	1.1404	1.08855	1.11687	1.10737	1.10245	1.1298	1.05937	1.03118	1.06748	1.09815	1.09631	1.07418	1.06338	1.1141	1.11898	1.03997	1.05092	1.07684	1.09368	1.11368	1.11293	1.09992	1.09261	1.11064	1.1091	1.08168	1.09964	1.11224	1.10626	1.08996	1.07282	1.07209	1.09399	1.10162	1.0975	1.09328	1.11497	1.10312	1.08369	1.10582	1.11369	1.10893	1.10029	1.08264
Wild	Nulliparous	0.970567	0.995034	1.1423	1.21128	1.15431	1.13217	1.431	1.36749	1.22828	1.26027	1.15968	1.12026	1.15394	1.13055	1.10487	1.08434	1.07145	1.15251	1.20733	1.14155	1.12066	1.12849	1.1438	1.13165	1.11593	1.11296	1.13191	1.15413	1.16033	1.15216	1.17634	1.15324	1.11428	1.13526	1.14715	1.13937	1.12463	1.15627	1.16428	1.13767	1.15756	1.15141	1.14237	1.17947	1.16666	1.14409	1.14534	1.13662
Wild	Nulliparous	2.09803	1.46317	1.28116	1.27572	1.57902	10	10	1.83187	1.50091	1.53929	1.33529	1.29889	1.44054	1.48277	1.43957	1.36832	1.32409	1.32691	1.35545	1.37896	1.34068	1.35982	1.43965	1.46393	1.43845	1.39397	1.36333	1.37645	1.37822	1.35387	1.37706	1.35241	1.31071	1.33221	1.33502	1.32198	1.31604	1.35848	1.37073	1.34009	1.36004	1.35345	1.33902	1.36181	1.3559	1.33736	1.32571	1.31254
Wild	Nulliparous	1.3844	1.13128	1.18233	1.40643	1.43646	1.30168	1.33199	1.28961	1.25651	1.28513	1.24334	1.23388	1.26275	1.22103	1.22692	1.22862	1.15276	1.18199	1.25263	1.27067	1.16708	1.14796	1.20419	1.19098	1.14139	1.13061	1.21286	1.25964	1.22607	1.1603	1.20331	1.21135	1.17926	1.17732	1.17781	1.17653	1.17798	1.21545	1.22018	1.18719	1.20583	1.20836	1.20455	1.22744	1.21703	1.2	1.19776	1.185
Wild	Nulliparous	0.732502	0.690332	0.778419	0.776509	0.791602	0.824647	0.811188	0.758654	0.735301	0.763603	0.753962	0.747294	0.752751	0.736459	0.733801	0.738106	0.731775	0.731915	0.731836	0.7267	0.721701	0.722655	0.725951	0.719644	0.722775	0.723344	0.709178	0.714104	0.72062	0.719212	0.722161	0.719894	0.714008	0.711698	0.710029	0.712436	0.719937	0.720609	0.718788	0.718033	0.721179	0.716112	0.710533	0.717572	0.723855	0.720839	0.70968	0.714708
Wild	Nulliparous	1.91064	1.5909	1.62988	1.38345	1.43497	1.76245	1.81717	1.6096	1.5047	1.53629	1.43091	1.45684	1.63033	1.51833	1.49045	1.50034	1.43199	1.42694	1.4578	1.48084	1.43358	1.41528	1.43737	1.45553	1.46751	1.50639	1.60054	1.57971	1.51799	1.48261	1.50257	1.49376	1.46941	1.48957	1.52047	1.50878	1.44919	1.48536	1.53598	1.55553	1.58407	1.52674	1.4826	1.57071	1.57024	1.52304	1.49429	1.46519
Wild	Nulliparous	10	1.99917	1.53371	10	10	2.64032	1.72541	2.00595	2.65407	1.83853	1.82768	1.74726	1.58475	1.59123	1.7708	1.88253	1.56165	1.61174	1.70481	1.59298	1.50613	1.53103	1.64643	1.68131	1.55485	1.47816	1.5704	1.62003	1.59333	1.54696	1.63854	1.61858	1.51623	1.48701	1.50371	1.49502	1.43788	1.51452	1.54908	1.49336	1.55004	1.54545	1.50809	1.53056	1.53019	1.53624	1.55804	1.48288
Wild	Nulliparous	0.668675	0.650464	0.68388	0.729631	0.751215	0.735977	0.692237	0.673397	0.684587	0.711378	0.685431	0.670296	0.6825	0.690735	0.700474	0.700309	0.680554	0.692894	0.693926	0.664498	0.670915	0.681385	0.686688	0.695092	0.686213	0.677377	0.686671	0.682283	0.671304	0.665663	0.686378	0.689627	0.677621	0.677718	0.666834	0.66581	0.687648	0.687413	0.679599	0.676405	0.686225	0.682568	0.674869	0.683338	0.683431	0.680277	0.679797	0.677341
Wild	Nulliparous	0.829717	0.851197	0.815597	0.916718	0.958841	0.930274	0.960841	0.923939	0.919023	0.995644	0.890644	0.841777	0.878006	0.877558	0.87344	0.872836	0.877237	0.893145	0.909162	0.909504	0.874171	0.854814	0.857497	0.860245	0.848009	0.847553	0.882359	0.881601	0.875037	0.879925	0.875576	0.869072	0.867641	0.878196	0.873383	0.865052	0.867237	0.877256	0.875953	0.865185	0.876677	0.877003	0.871978	0.879811	0.878736	0.874592	0.873123	0.867502
Wild	Nulliparous	1.10134	1.11926	1.31481	1.39808	1.30772	1.24274	1.43169	1.31937	1.20369	1.23528	1.14127	1.09766	1.13953	1.23151	1.24921	1.20506	1.18255	1.1901	1.21623	1.24022	1.22183	1.21778	1.23881	1.26216	1.22096	1.19214	1.24707	1.28362	1.26503	1.22085	1.27298	1.25655	1.20105	1.22209	1.22584	1.2365	1.28239	1.31271	1.29369	1.25435	1.29509	1.2884	1.26564	1.30678	1.31192	1.28875	1.26583	1.26989
Wild	Nulliparous	1.38573	1.50937	1.28442	1.30381	1.35652	1.39382	1.42836	1.34805	1.34719	1.52146	1.35252	1.26526	1.30711	1.33405	1.36547	1.37208	1.32668	1.33263	1.33575	1.30033	1.2691	1.26566	1.28667	1.30772	1.28981	1.28686	1.35053	1.35182	1.30393	1.25518	1.27226	1.27922	1.2666	1.26007	1.25306	1.25586	1.27761	1.3277	1.31078	1.24893	1.30942	1.31447	1.28274	1.30473	1.31848	1.30919	1.2831	1.27182
Wild	Nulliparous	1.281	1.06564	0.91294	0.943802	0.957872	0.92374	0.89444	0.889394	0.909234	0.935581	0.865531	0.858742	0.922534	0.890286	0.868913	0.87891	0.910863	0.871564	0.856455	0.905484	0.878661	0.84414	0.83621	0.873324	0.863979	0.843096	0.862707	0.875736	0.859725	0.827799	0.84557	0.857405	0.847811	0.825955	0.836237	0.851461	0.843778	0.842622	0.847638	0.853872	0.851049	0.844336	0.84413	0.859727	0.856644	0.849183	0.849234	0.840822
Wild	Nulliparous	1.42682	1.35641	1.19665	1.09534	1.15709	1.30002	1.21471	1.0856	1.05997	1.15849	1.09481	1.06102	1.09402	1.0768	1.0567	1.04185	1.03381	1.07922	1.09938	1.05475	1.07221	1.08152	1.06736	1.05916	1.05174	1.04379	1.03921	1.07862	1.08331	1.037	1.05493	1.05805	1.03896	1.02684	1.0278	1.03475	1.04139	1.06078	1.06157	1.04597	1.06764	1.05232	1.02828	1.05033	1.06018	1.05795	1.05279	1.04895
Wild	Nulliparous	1.31256	1.35622	1.38366	1.42474	1.46567	1.50781	1.55777	1.33257	1.25518	1.40165	1.19726	1.13908	1.24309	1.21246	1.17374	1.14843	1.13193	1.14084	1.16627	1.1904	1.17981	1.15766	1.14555	1.16687	1.14074	1.11137	1.13109	1.1566	1.14921	1.1188	1.16612	1.14506	1.08437	1.08638	1.09074	1.10055	1.12181	1.12691	1.13014	1.13764	1.14417	1.13169	1.12196	1.14459	1.14106	1.12582	1.11674	1.10819
Wild	Nulliparous	0.90082	0.898618	0.928377	0.900833	0.907366	0.950378	0.985685	0.904504	0.867703	0.940127	0.881086	0.8508	0.887056	0.918931	0.906475	0.879442	0.884457	0.884291	0.872091	0.856957	0.877316	0.891686	0.88544	0.867651	0.875289	0.886555	0.87308	0.87354	0.880034	0.883757	0.878047	0.879721	0.886318	0.884873	0.874484	0.869872	0.881716	0.902905	0.900207	0.879108	0.898912	0.895978	0.88573	0.907777	0.916313	0.911176	0.900908	0.892428
Wild	Nulliparous	1.03183	0.986701	0.854743	0.886278	0.899081	0.882819	0.912825	0.887965	0.869943	0.897875	0.872125	0.851399	0.852987	0.850383	0.868629	0.884368	0.863623	0.873918	0.880878	0.863219	0.865138	0.867909	0.866908	0.868268	0.868161	0.875042	0.894066	0.888645	0.881997	0.887351	0.896543	0.88857	0.872165	0.870643	0.87091	0.871232	0.872745	0.882445	0.881464	0.869657	0.872406	0.874268	0.876318	0.883991	0.882435	0.878075	0.87642	0.870592
Wild	Nulliparous	0.960466	1.15805	1.03631	0.833023	0.900198	1.1268	0.939951	0.848101	0.860992	0.930782	0.842768	0.800125	0.837823	0.869166	0.860592	0.838564	0.845703	0.845349	0.845805	0.851131	0.839472	0.831178	0.835549	0.856275	0.840921	0.822652	0.842019	0.866019	0.868087	0.844855	0.826834	0.834624	0.849034	0.82824	0.821523	0.829821	0.841891	0.829589	0.822914	0.832449	0.846523	0.836512	0.827223	0.856547	0.85371	0.83844	0.83402	0.835223
Wild	Nulliparous	0.717828	0.691405	0.723566	0.724784	0.721334	0.718499	0.710732	0.700153	0.706861	0.733757	0.704788	0.687525	0.699137	0.708182	0.705191	0.690165	0.67161	0.68209	0.695504	0.691921	0.688912	0.691195	0.695688	0.69239	0.678531	0.673527	0.692799	0.698555	0.692874	0.684578	0.688097	0.687354	0.684749	0.691571	0.68873	0.683582	0.685868	0.699186	0.696722	0.680843	0.694803	0.696897	0.691907	0.699859	0.698977	0.694942	0.693699	0.690456
Wild	Nulliparous	1.08703	1.04072	1.07968	1.25692	1.2901	1.1993	1.23454	1.12817	1.11842	1.32625	1.1091	1.02938	1.12399	1.16257	1.12116	1.06128	1.05192	1.0999	1.12009	1.07232	1.08951	1.09403	1.08672	1.13626	1.15105	1.12459	1.08977	1.10177	1.10252	1.07576	1.09374	1.10644	1.10038	1.08369	1.07969	1.09049	1.1118	1.13326	1.13832	1.12915	1.13508	1.1241	1.11458	1.13673	1.14421	1.13219	1.11181	1.11067
Wild	Nulliparous	0.890189	0.978067	0.912079	0.87827	0.894967	0.926644	0.90069	0.855541	0.859327	0.929014	0.874405	0.828425	0.838098	0.899355	0.884886	0.837461	0.844846	0.845349	0.845805	0.851131	0.839472	0.832368	0.834322	0.837857	0.829544	0.820578	0.825555	0.845621	0.847947	0.827671	0.834023	0.845505	0.849818	0.839102	0.835576	0.842652	0.854469	0.841305	0.833916	0.84312	0.857075	0.846892	0.835386	0.858072	0.852079	0.841761	0.848292	0.850549
Wild	Nulliparous	0.734199	0.815285	0.772253	0.670792	0.681229	0.749964	0.707079	0.66002	0.662003	0.71579	0.674425	0.646735	0.661368	0.671876	0.669699	0.66179	0.661127	0.66474	0.668136	0.666684	0.654256	0.65076	0.658561	0.666906	0.667657	0.664931	0.664595	0.658117	0.654068	0.656555	0.661845	0.662332	0.659614	0.660272	0.656195	0.655986	0.66532	0.668657	0.666217	0.663357	0.673442	0.670485	0.663473	0.672108	0.676723	0.67368	0.665917	0.666209
Wild	Nulliparous	1.0902	1.08747	1.00429	0.955205	0.962141	1.00635	1.04306	0.941928	0.910858	1.04231	1.01944	0.947372	0.914025	0.97727	0.982138	0.93455	0.90768	0.939571	0.963214	0.935686	0.933418	0.931884	0.931136	0.951219	0.941617	0.929482	0.948901	0.956978	0.949762	0.936165	0.941382	0.938869	0.933044	0.942607	0.922737	0.910009	0.932453	0.945739	0.938615	0.923572	0.94327	0.944433	0.933749	0.939014	0.947527	0.946721	0.933537	0.92843
Wild	Nulliparous	1.27229	1.23774	1.12054	1.14772	1.18802	1.24662	1.44046	1.31937	1.20369	1.23528	1.13554	1.12391	1.22464	1.26081	1.24355	1.20353	1.17965	1.2356	1.25597	1.18418	1.19941	1.19968	1.18605	1.24403	1.24818	1.24376	1.30292	1.30601	1.26432	1.22099	1.24079	1.2294	1.20243	1.22494	1.21182	1.19857	1.22101	1.24393	1.24203	1.22747	1.26958	1.25139	1.21807	1.25715	1.26465	1.24735	1.22786	1.20939
Wild	Nulliparous	0.893768	0.86707	0.770538	0.858276	0.904446	0.883764	0.916685	0.854219	0.825669	0.893473	0.843177	0.819774	0.853195	0.854223	0.855686	0.844205	0.805964	0.826566	0.861406	0.863077	0.831627	0.824849	0.843817	0.847522	0.836582	0.832392	0.851743	0.850157	0.839019	0.833817	0.855891	0.84911	0.827366	0.838586	0.836002	0.833493	0.845957	0.850304	0.843945	0.836701	0.857471	0.852102	0.837769	0.853263	0.85652	0.851185	0.845188	0.835662
Wild	Nulliparous	1.16815	1.04173	0.970403	1.03443	1.0289	0.976379	1.00684	1.13482	1.15843	0.985879	0.985127	1.02349	1.03891	1.03202	0.988388	0.965735	1.02111	1.03305	1.0329	1.04797	1.02166	0.981093	0.96036	1.00645	1.00304	0.983427	1.0046	1.00577	1.01245	1.03696	1.06202	1.03279	0.994694	1.02877	1.04753	1.04595	1.03565	1.00578	0.994676	1.00626	1.00548	1.01369	1.0191	1.00257	1.0096	1.01526	1.00297	1.00941
Wild	Nulliparous	0.95078	0.85091	0.891962	0.886847	0.898309	0.917191	0.894817	0.884107	0.877766	0.869418	0.893918	0.925712	0.938798	0.904293	0.867848	0.85292	0.871418	0.880144	0.889197	0.904206	0.890483	0.879955	0.879579	0.879348	0.893279	0.909009	0.910469	0.911224	0.915468	0.92272	0.928084	0.915844	0.899131	0.90344	0.911831	0.922284	0.931231	0.916367	0.90021	0.895758	0.909367	0.913386	0.909071	0.90943	0.915843	0.921776	0.923095	0.927968
Wild	Nulliparous	0.713439	0.721405	0.756318	0.782614	0.711278	0.640587	0.71428	0.723113	0.71558	0.751054	0.706641	0.698843	0.744875	0.733196	0.734304	0.739781	0.719933	0.679254	0.674844	0.724457	0.748072	0.727415	0.695421	0.716083	0.71194	0.699375	0.708794	0.708729	0.706894	0.71145	0.732656	0.721142	0.692859	0.693716	0.705979	0.715856	0.714493	0.713007	0.706695	0.698655	0.703284	0.710276	0.714811	0.714099	0.708838	0.706996	0.712917	0.721178
Wild	Nulliparous	1.11771	1.10097	1.31707	1.25808	1.06305	0.971046	1.19582	1.19697	1.02357	0.902456	0.91015	0.940698	0.963269	1.05275	1.02005	0.950604	0.970777	0.953966	0.927867	0.918835	0.922698	0.920641	0.922982	0.967546	0.968536	0.938581	0.920513	0.949769	0.967919	0.954878	0.992401	0.983206	0.944203	0.946303	0.965803	0.981431	0.974664	0.941003	0.927253	0.941864	0.955686	0.955057	0.952652	0.968916	0.964268	0.959096	0.966723	0.956809
Wild	Nulliparous	0.687409	0.678877	0.772023	0.701569	0.627912	0.606373	0.681273	0.645971	0.605113	0.642108	0.657334	0.658528	0.655131	0.652437	0.63812	0.619005	0.606735	0.618538	0.625393	0.614503	0.630393	0.630376	0.616518	0.626611	0.622928	0.61376	0.615629	0.624337	0.634232	0.639744	0.635495	0.628869	0.621225	0.611334	0.620286	0.631081	0.627586	0.629017	0.631434	0.632152	0.630648	0.629715	0.629442	0.628918	0.628279	0.62866	0.629854	0.626974
Wild	Nulliparous	0.901325	0.788374	0.759661	0.722113	0.69167	0.693774	0.776394	0.754685	0.698982	0.678889	0.634778	0.645216	0.710923	0.707092	0.683209	0.658846	0.643346	0.667431	0.677857	0.648583	0.646021	0.658578	0.678985	0.70113	0.696234	0.681146	0.6801	0.688208	0.692003	0.685803	0.677616	0.672573	0.671998	0.674568	0.675169	0.67574	0.67679	0.665167	0.663546	0.674875	0.676867	0.674814	0.672414	0.67349	0.682708	0.685344	0.675338	0.679051
Wild	Nulliparous	0.652053	0.600693	0.690704	0.728835	0.666695	0.605388	0.679613	0.648449	0.600363	0.613772	0.606983	0.598699	0.601051	0.619899	0.616404	0.598539	0.588022	0.589907	0.588954	0.580779	0.597689	0.6009	0.585982	0.575574	0.58707	0.601667	0.594794	0.578948	0.582065	0.606195	0.606857	0.587072	0.568866	0.580291	0.588168	0.590189	0.589209	0.57892	0.577091	0.585748	0.587174	0.58544	0.584011	0.586007	0.584895	0.585009	0.588287	0.585527
Wild	Nulliparous	0.799441	0.746958	0.62069	0.679082	0.67873	0.641655	0.716077	0.729055	0.698376	0.677381	0.679977	0.682112	0.679174	0.695154	0.681863	0.66502	0.683758	0.689274	0.678698	0.665785	0.693454	0.696401	0.678446	0.701015	0.679556	0.655213	0.676584	0.680848	0.680161	0.685345	0.697469	0.683399	0.661378	0.671535	0.675173	0.677465	0.685154	0.675185	0.66648	0.66723	0.6742	0.675662	0.671861	0.668578	0.672075	0.677931	0.680115	0.671944
Wild	Nulliparous	0.887658	1.05	0.945669	1.00524	0.934758	0.822572	0.858177	0.859517	0.851889	0.874354	0.866266	0.879272	0.920245	0.939591	0.926753	0.930195	1.00423	0.938671	0.888187	0.923138	0.889078	0.896748	0.947403	0.946966	0.93382	0.931702	0.954074	0.977068	0.964796	0.924547	0.926875	0.933454	0.931035	0.918309	0.931958	0.945161	0.936758	0.965129	0.986286	0.976808	0.949614	0.945652	0.960444	0.97246	0.970516	0.957968	0.946584	0.968937
Wild	Nulliparous	1.24383	1.41043	1.01684	0.942976	0.954429	0.952362	0.843212	0.845564	0.871919	0.840093	0.821358	0.860724	0.94591	0.964391	0.988211	0.994514	0.938775	0.876685	0.874371	0.93902	0.906672	0.911804	0.963455	0.962095	0.947917	0.944313	0.966394	1.01153	1.015	0.964791	0.943884	0.954537	0.962151	0.913244	0.929633	0.946977	0.909645	0.93047	0.958679	0.966024	0.967928	0.948716	0.938256	0.97285	0.969617	0.953077	0.951063	0.956821
Wild	Nulliparous	1.38874	1.15322	0.920058	0.961318	0.953933	0.901374	0.942469	0.885182	0.834434	0.85888	0.849252	0.884967	0.973201	0.995859	0.979706	0.970056	1.00153	0.91938	0.90038	1.00497	0.939516	0.92493	0.980878	0.9821	0.927789	0.89464	0.941026	0.994347	0.981313	0.919343	0.959175	0.974191	0.949939	0.935594	0.951095	0.959235	0.935099	0.950366	0.946846	0.920728	0.945127	0.949496	0.94103	0.953187	0.960053	0.960139	0.956579	0.95477
Wild	Nulliparous	0.740984	0.858934	0.886868	0.854536	0.903874	0.97907	0.863299	0.85629	0.903764	0.923973	0.861488	0.874651	0.95845	0.897912	0.805238	0.774188	0.863559	0.878563	0.874159	0.906161	0.903899	0.896278	0.894327	0.895277	0.889678	0.882964	0.883947	0.90264	0.886807	0.840823	0.85819	0.896707	0.921319	0.894833	0.892661	0.893102	0.875677	0.889478	0.903082	0.900994	0.892061	0.896911	0.909647	0.913342	0.903757	0.894689	0.895857	0.90289
Wild	Nulliparous	0.607331	0.633061	0.613738	0.575691	0.602078	0.645639	0.57171	0.554392	0.576023	0.597425	0.56284	0.577341	0.637443	0.59109	0.569522	0.585375	0.61358	0.605406	0.600909	0.615808	0.56969	0.556998	0.58429	0.598374	0.594053	0.593257	0.615851	0.618651	0.601236	0.579186	0.583773	0.595464	0.60405	0.602478	0.596381	0.58983	0.585811	0.585709	0.585852	0.587726	0.602007	0.606514	0.602632	0.601227	0.606146	0.606725	0.598206	0.597097
Wild	Nulliparous	0.904992	0.933538	0.781123	0.757432	0.77229	0.786669	0.766565	0.796667	0.799865	0.735349	0.792162	0.848064	0.840413	0.8213	0.810574	0.797383	0.767761	0.794013	0.835652	0.834733	0.741361	0.757896	0.858725	0.80124	0.786081	0.803456	0.807567	0.807906	0.804936	0.797664	0.779053	0.781478	0.804007	0.82687	0.820027	0.816152	0.839082	0.831965	0.818404	0.815271	0.831663	0.82995	0.822722	0.837806	0.837778	0.826862	0.818024	0.83293
Wild	Nulliparous	1.00706	1.26783	1.08541	1.00502	0.998972	1.01031	0.956996	0.968982	1.01112	1.03141	1.01015	0.976451	0.974073	1.11194	1.11011	1.02863	1.05639	1.078	1.10736	1.13425	1.02957	1.01209	1.07424	1.06336	1.06751	1.07628	1.06519	1.07618	1.08493	1.07874	1.07449	1.08948	1.09611	1.04662	1.04582	1.07372	1.09523	1.09955	1.09141	1.07864	1.0694	1.06876	1.0851	1.12413	1.119	1.10155	1.10116	1.10099
Wild	Nulliparous	0.829022	0.864522	0.740307	0.852466	0.898659	0.834036	0.804207	0.883351	0.908593	0.776065	0.778152	0.875376	1.001	0.925415	0.904097	0.928674	0.918126	0.894507	0.914904	0.978922	0.884394	0.875535	0.956716	0.96002	0.905765	0.883436	0.953803	0.949548	0.906955	0.877726	0.900645	0.902601	0.89516	0.933762	0.940749	0.927149	0.921056	0.939806	0.935837	0.910875	0.934346	0.948242	0.944106	0.935001	0.946173	0.94312	0.91535	0.940777
Wild	Nulliparous	0.915801	1.22176	0.926324	0.786643	0.894365	1.15448	0.901858	0.913674	1.00103	0.949816	0.870951	0.886994	0.971727	0.896039	0.901642	0.970473	0.996999	1.01691	1.02798	1.01462	0.932914	0.926952	0.977829	0.945982	0.940582	0.960683	0.982377	1.00508	0.989432	0.946709	0.967399	0.979807	0.981197	1.00386	1.00096	0.983073	0.973376	1.00476	1.01509	0.992573	1.00395	0.99676	0.991561	1.02734	1.02953	1.01528	1.00886	1.00961
Wild	Nulliparous	1.32117	1.50634	1.22641	1.12832	0.975922	0.858532	0.894239	0.897711	0.86611	0.836987	0.863195	0.911573	0.945221	0.919436	0.892847	0.889541	0.916755	0.942359	0.942804	0.904712	0.816194	0.816326	0.889387	0.89423	0.86775	0.85085	0.873419	0.917153	0.902881	0.836839	0.85675	0.865998	0.852348	0.845538	0.851087	0.856548	0.853989	0.871415	0.877243	0.867729	0.883939	0.872144	0.856093	0.879185	0.887341	0.874608	0.854518	0.865705
Wild	Nulliparous	0.954553	1.09295	0.871036	0.830329	0.846829	0.849269	0.766752	0.774955	0.804207	0.77947	0.73206	0.771737	0.883904	0.830993	0.794013	0.801558	0.831556	0.781557	0.763887	0.821573	0.783161	0.767963	0.796963	0.824311	0.81359	0.799463	0.822158	0.843794	0.840364	0.814568	0.806556	0.817798	0.834116	0.829317	0.826023	0.818971	0.807948	0.835042	0.839685	0.812462	0.816738	0.830793	0.841971	0.83974	0.839215	0.837644	0.834302	0.842131
Wild	Nulliparous	0.810633	0.843699	0.723455	0.769309	0.784986	0.736025	0.679183	0.666775	0.667814	0.656146	0.655849	0.701568	0.764241	0.696651	0.681687	0.709491	0.714125	0.688687	0.693929	0.746284	0.716716	0.708953	0.732773	0.726998	0.699035	0.683446	0.70646	0.715601	0.70834	0.696556	0.707904	0.719171	0.727775	0.740418	0.722375	0.70321	0.709158	0.729234	0.732026	0.715563	0.717236	0.726007	0.733031	0.729934	0.72861	0.727293	0.724684	0.727013
Wild	Nulliparous	1.24499	1.40301	1.17362	1.06883	1.05677	1.06704	1.00279	1.01879	1.02846	0.976025	1.05834	1.16059	1.18444	1.12499	1.1131	1.14451	1.17141	1.18915	1.22084	1.24651	1.10263	1.1324	1.3005	1.16913	1.12884	1.15347	1.17466	1.23361	1.24415	1.18484	1.16702	1.20011	1.23984	1.19538	1.20205	1.1987	1.14385	1.17139	1.20199	1.199	1.20174	1.20279	1.21031	1.23379	1.22821	1.21919	1.22748	1.23688
Wild	Nulliparous	0.53377	0.540636	0.495147	0.548491	0.547964	0.50322	0.50893	0.523659	0.533244	0.52981	0.502193	0.512138	0.549739	0.513168	0.500215	0.514356	0.527517	0.508601	0.499711	0.51931	0.506961	0.512438	0.534602	0.529332	0.514229	0.507364	0.520828	0.532467	0.523208	0.500777	0.516121	0.525144	0.52092	0.516307	0.517984	0.520629	0.520076	0.528114	0.529846	0.52327	0.524599	0.526509	0.528107	0.530446	0.534945	0.536226	0.532602	0.535316
Wild	Nulliparous	0.75433	0.690522	0.734587	0.732887	0.741309	0.756931	0.742753	0.739901	0.719142	0.669128	0.667002	0.682522	0.692901	0.68161	0.690729	0.719928	0.748396	0.730288	0.715315	0.726542	0.692593	0.697988	0.737575	0.729927	0.723443	0.725566	0.732923	0.738593	0.725898	0.700204	0.698573	0.711768	0.730943	0.743125	0.731771	0.719501	0.724407	0.727464	0.728234	0.728231	0.731244	0.729146	0.725765	0.728947	0.739979	0.743257	0.733848	0.744193
Wild	Nulliparous	0.97964	1.21694	1.04895	0.898232	0.81169	0.796505	0.897264	0.921074	0.886069	0.854566	0.797772	0.810354	0.896924	0.967463	0.938149	0.914843	1.03635	0.915252	0.836092	0.903159	0.880655	0.85695	0.861968	0.886087	0.904353	0.91994	0.941634	0.965825	0.943143	0.888265	0.906303	0.937197	0.942449	0.897147	0.901294	0.913355	0.893593	0.904627	0.930547	0.951429	0.940866	0.934125	0.938837	0.951374	0.950947	0.940808	0.930432	0.934759
Wild	Nulliparous	0.746138	0.807501	0.838977	0.754036	0.772616	0.826373	0.70096	0.73064	0.781559	0.718606	0.704818	0.751469	0.820053	0.771791	0.763853	0.788725	0.788175	0.777101	0.786639	0.817141	0.773855	0.77604	0.816082	0.783325	0.765497	0.772532	0.794906	0.801577	0.788943	0.770158	0.777981	0.796512	0.812033	0.809075	0.798124	0.785042	0.776771	0.792892	0.802467	0.797356	0.805346	0.801222	0.796496	0.81198	0.813209	0.804428	0.797069	0.806241
Wild	Nulliparous	0.730889	0.780392	0.8152	0.80723	0.775448	0.740729	0.727458	0.724439	0.717838	0.70241	0.701206	0.727477	0.765005	0.755215	0.722823	0.7146	0.768978	0.758249	0.739094	0.749234	0.714069	0.707728	0.733232	0.740905	0.754015	0.761539	0.751433	0.765219	0.761167	0.73056	0.727031	0.740601	0.757484	0.757287	0.748965	0.743133	0.746766	0.756778	0.761055	0.759169	0.768509	0.767737	0.76143	0.763041	0.773168	0.774902	0.763073	0.772601
Wild	Nulliparous	0.779436	0.958788	1.11436	0.960368	0.858675	0.816671	0.789189	0.857085	0.926413	0.885753	0.824628	0.821001	0.861573	0.837176	0.865942	0.919632	0.909518	0.888292	0.892786	0.92399	0.889078	0.898642	0.945614	0.919152	0.898407	0.899617	0.921941	0.946439	0.925463	0.873481	0.891738	0.916985	0.936402	0.959931	0.946181	0.922122	0.916927	0.933566	0.944553	0.940937	0.942441	0.934132	0.931118	0.954337	0.956425	0.948562	0.946336	0.952125
Wild	Nulliparous	0.7314	0.7209	0.588756	0.733567	0.777815	0.684002	0.671292	0.734432	0.794401	0.76894	0.72555	0.74873	0.820139	0.774274	0.743245	0.758205	0.815342	0.800492	0.774915	0.784525	0.783426	0.795682	0.81852	0.825083	0.806711	0.795227	0.818134	0.821773	0.824168	0.831098	0.810513	0.812764	0.830311	0.825731	0.821585	0.819679	0.819461	0.82766	0.829127	0.82303	0.82932	0.829945	0.828289	0.834546	0.843294	0.846586	0.842196	0.844184
Wild	Nulliparous	0.904992	0.933538	0.781123	0.757432	0.768031	0.793992	0.83461	0.794543	0.760093	0.783826	0.75099	0.751553	0.791861	0.780488	0.747409	0.731381	0.760327	0.738956	0.740379	0.795212	0.759866	0.749181	0.772354	0.760482	0.765062	0.779977	0.785201	0.77311	0.761269	0.75857	0.755654	0.767113	0.784151	0.783208	0.76502	0.750155	0.753947	0.773118	0.777374	0.766144	0.783555	0.780458	0.76861	0.777659	0.773443	0.763718	0.759273	0.764102
Wild	Nulliparous	0.887705	0.810576	0.775152	0.835418	0.791584	0.720465	0.808919	0.842954	0.798846	0.735997	0.759662	0.791264	0.791541	0.773598	0.785216	0.799598	0.770308	0.774937	0.794624	0.799156	0.755179	0.758167	0.800472	0.78914	0.764228	0.761896	0.801803	0.797454	0.782398	0.77771	0.761015	0.765095	0.785464	0.79648	0.780069	0.767406	0.780425	0.783286	0.77896	0.778027	0.804261	0.803892	0.787302	0.787724	0.797431	0.797641	0.78408	0.798362
Wild	Nulliparous	1.33407	1.14307	0.918329	1.07397	1.05755	0.888474	0.849709	0.936679	0.960983	0.812233	0.815315	0.894567	0.971849	0.899348	0.879552	0.9141	0.943454	0.897359	0.904401	1.00643	0.904735	0.931078	1.06773	0.940479	0.884199	0.898857	0.944754	0.951294	0.934353	0.918538	0.924512	0.915301	0.908561	0.947726	0.955676	0.935791	0.915115	0.929956	0.934716	0.920611	0.932089	0.948235	0.952062	0.932166	0.937456	0.947764	0.944481	0.941726
Wild	Nulliparous	0.822257	0.989066	0.89374	0.784239	0.801403	0.872631	0.79099	0.723854	0.705268	0.728606	0.700433	0.720254	0.7921	0.784929	0.729672	0.700248	0.75392	0.742968	0.732537	0.764983	0.748792	0.750831	0.772586	0.761788	0.757224	0.74728	0.723586	0.757623	0.780008	0.759051	0.768186	0.780953	0.780364	0.75506	0.755596	0.766862	0.768626	0.768569	0.771828	0.777792	0.778769	0.772765	0.76855	0.777073	0.783629	0.779667	0.767773	0.777756
Wild	Nulliparous	0.77098	0.820966	0.646164	0.68273	0.731217	0.742344	0.729687	0.728044	0.708637	0.66018	0.653592	0.70346	0.76386	0.671314	0.644344	0.68626	0.740742	0.675061	0.637306	0.690776	0.685012	0.677079	0.68879	0.716088	0.702849	0.680159	0.689492	0.709098	0.699587	0.665957	0.687445	0.702755	0.692788	0.665063	0.688754	0.712948	0.690493	0.702953	0.71829	0.715301	0.689402	0.694007	0.716725	0.720843	0.716804	0.711696	0.710272	0.71332
Wild	Nulliparous	0.590257	0.588589	0.529712	0.469068	0.5031	0.569165	0.482502	0.485089	0.522201	0.518364	0.471026	0.490757	0.565896	0.513539	0.480325	0.487973	0.517422	0.481638	0.461234	0.494798	0.488014	0.479669	0.487089	0.513167	0.513868	0.496554	0.484492	0.498124	0.493966	0.467333	0.488715	0.507907	0.505992	0.483529	0.48933	0.501395	0.496006	0.498462	0.501467	0.501255	0.499989	0.497617	0.499523	0.511076	0.510253	0.505047	0.503673	0.502271
Wild	Nulliparous	0.659708	0.724466	0.688811	0.638659	0.635082	0.64888	0.609715	0.577666	0.571909	0.594525	0.609217	0.624071	0.637846	0.633173	0.614064	0.614204	0.664058	0.62942	0.596091	0.614237	0.606041	0.624192	0.656015	0.627071	0.615622	0.622748	0.633089	0.639817	0.638656	0.631052	0.626471	0.625977	0.626681	0.623458	0.621471	0.620961	0.621809	0.627216	0.629283	0.627992	0.636367	0.628749	0.61768	0.625697	0.624774	0.620285	0.619531	0.622282
Wild	Nulliparous	0.721879	0.819573	1.24827	0.963209	0.806157	0.799591	0.91192	0.800908	0.697371	0.72381	0.762128	0.803792	0.841044	0.859802	0.852155	0.859026	0.925602	0.872779	0.830323	0.865513	0.866089	0.862547	0.858468	0.835709	0.87033	0.913918	0.890199	0.879609	0.88174	0.887147	0.879387	0.866384	0.858199	0.865753	0.865176	0.859204	0.857015	0.87576	0.875791	0.856092	0.871134	0.866951	0.858694	0.881439	0.895196	0.891156	0.876366	0.882717
Wild	Nulliparous	0.950926	1.0501	0.846951	0.816832	0.787471	0.76018	0.796537	0.800387	0.799625	0.821773	0.782328	0.777712	0.820835	0.839459	0.838431	0.830852	0.829744	0.770223	0.763363	0.847482	0.832891	0.81208	0.819376	0.846213	0.833488	0.824107	0.866641	0.876994	0.857316	0.831596	0.836924	0.857438	0.866171	0.830888	0.836348	0.854455	0.85145	0.856304	0.869533	0.879201	0.852724	0.849212	0.866495	0.880746	0.875267	0.871183	0.88078	0.877622
Wild	Parous	0.864081	1.09906	1.11575	0.93957	0.90836	0.960655	0.928675	0.852555	0.831846	0.907743	0.915307	0.91174	0.946642	1.08927	1.02183	0.925653	1.03271	0.968376	0.886174	0.886633	0.938889	0.947314	0.909129	0.905284	0.939622	0.957315	0.913226	0.956511	0.99284	0.965801	0.94599	0.951906	0.968328	0.95861	0.957633	0.959243	0.954204	0.947454	0.957031	0.977703	0.968057	0.954308	0.954145	0.978208	0.965487	0.954126	0.969002	0.964163
Wild	Parous	1.2476	2.00455	1.87737	1.48358	1.30422	1.1829	1.01878	0.941032	0.980371	1.15767	1.1035	0.989282	0.933477	1.00421	1.02025	1.02585	1.15256	1.12739	1.08219	1.10495	1.05833	1.0436	1.05524	1.01537	1.01223	1.03681	1.05896	1.06159	1.04306	1.01661	1.01377	1.01417	1.01455	1.0192	1.02078	1.02318	1.03006	1.03613	1.04396	1.04853	1.03042	1.03085	1.03833	1.02574	1.02296	1.03192	1.04364	1.02321
Wild	Parous	1.80152	1.25155	1.28988	1.31298	1.509	2.03431	2.25134	1.35348	1.11764	1.15352	1.19955	1.23093	1.25148	1.28575	1.31666	1.3167	1.26495	1.21758	1.20474	1.22381	1.2031	1.16302	1.16476	1.34797	1.27228	1.15415	1.21632	1.22493	1.20241	1.18721	1.21052	1.17535	1.13186	1.17947	1.17586	1.14836	1.14953	1.21362	1.2187	1.1555	1.17526	1.19302	1.19106	1.17818	1.19486	1.20276	1.17997	1.18674
Wild	Parous	0.909245	0.923337	1.05261	1.11828	1.07636	1.04439	1.18456	1.036	0.937106	1.03418	1.10612	1.06082	0.977146	1.06586	1.05508	0.9823	0.973772	0.937054	0.916965	0.937695	0.969007	0.958864	0.932116	0.972293	0.988078	0.979825	0.973726	0.95724	0.946002	0.945293	0.946393	0.939477	0.936279	0.957732	0.944679	0.933325	0.956745	0.981563	0.975033	0.948883	0.971599	0.977019	0.963774	0.955369	0.956903	0.958325	0.955366	0.969469
Wild	Parous	1.85716	1.82858	1.83802	1.94865	1.615	1.44524	1.89395	1.35375	1.13971	1.28618	1.36106	1.3822	1.40275	1.43701	1.47106	1.45979	1.37719	1.39329	1.35385	1.23141	1.24013	1.26873	1.29748	1.3835	1.32737	1.29226	1.43521	1.34083	1.25875	1.28897	1.40733	1.42398	1.34924	1.33121	1.28899	1.26404	1.28836	1.34469	1.33612	1.27728	1.32759	1.31669	1.27625	1.29817	1.33051	1.31882	1.26629	1.31439
Wild	Parous	0.872832	0.934125	1.21947	1.15215	1.05282	1.00144	0.943395	0.866441	0.854585	0.935913	0.946477	0.920304	0.902152	0.9406	0.915096	0.876954	0.909376	0.864311	0.844063	0.890104	0.85192	0.822591	0.833983	0.891273	0.917333	0.904473	0.881846	0.88703	0.875111	0.84658	0.894724	0.91009	0.885181	0.876088	0.892649	0.904099	0.887869	0.891449	0.897851	0.899062	0.901546	0.90616	0.90555	0.892075	0.893442	0.899455	0.899236	0.894854
Wild	Parous	1.02401	0.908908	1.05172	0.99899	0.992117	1.05271	1.09127	0.971564	0.911331	0.997158	1.00457	1.01006	1.03169	0.9804	0.955672	0.957147	0.958216	0.925446	0.91916	0.967337	0.998967	0.978603	0.944165	0.978765	0.964806	0.946412	0.983233	0.996443	0.976475	0.948295	0.981856	0.984832	0.961778	0.969147	0.967991	0.960673	0.9567	0.964709	0.971504	0.970587	0.964098	0.963454	0.964707	0.959847	0.970839	0.978757	0.970921	0.969732
Wild	Parous	0.739908	0.697335	0.798081	0.835346	0.848628	0.83491	0.774559	0.764519	0.762554	0.734042	0.735195	0.769576	0.820787	0.826656	0.811004	0.799132	0.808828	0.794992	0.78244	0.78583	0.776267	0.767289	0.769932	0.796075	0.806459	0.799838	0.790426	0.794937	0.799881	0.795869	0.782079	0.78284	0.793902	0.795784	0.805647	0.808332	0.794147	0.797806	0.795038	0.781169	0.777471	0.783675	0.789513	0.782058	0.785697	0.788134	0.78179	0.787997
Wild	Parous	0.650612	0.573139	0.619566	0.651474	0.653156	0.639455	0.6405	0.590569	0.572777	0.628964	0.617673	0.61425	0.642144	0.655414	0.646408	0.627324	0.615768	0.608063	0.601351	0.599798	0.633677	0.629081	0.598228	0.619356	0.621175	0.614369	0.62283	0.61341	0.606982	0.613239	0.618855	0.617048	0.612395	0.615366	0.609105	0.603845	0.608043	0.605483	0.602118	0.601456	0.603453	0.605131	0.605494	0.60446	0.602579	0.601721	0.602615	0.603002
Wild	Parous	1.5979	1.33078	1.72367	1.81787	1.82278	1.9007	2.02531	1.38748	1.20029	1.34523	1.40468	1.50764	1.67027	1.4338	1.32158	1.28358	1.24948	1.30189	1.37153	1.38722	1.42476	1.33765	1.24169	1.34401	1.37839	1.35503	1.37271	1.36121	1.31175	1.26695	1.35366	1.37386	1.31797	1.30509	1.34492	1.37105	1.32918	1.31936	1.30593	1.28332	1.28333	1.2979	1.32055	1.3422	1.35349	1.34188	1.3135	1.31756
Wild	Parous	1.19329	1.00343	1.18185	1.22614	1.26922	1.30019	1.2147	1.0803	1.04321	1.14738	1.21034	1.19185	1.16323	1.34032	1.35486	1.22054	1.14676	1.17999	1.24323	1.25861	1.24132	1.18942	1.15898	1.24523	1.27465	1.26096	1.27826	1.27237	1.23674	1.20015	1.24381	1.2689	1.25052	1.21842	1.2242	1.23945	1.23571	1.25349	1.26808	1.26577	1.25018	1.24398	1.25322	1.27545	1.27289	1.26714	1.27615	1.28524
Wild	Parous	1.17911	0.997954	1.17945	1.42864	1.30764	1.16817	1.53959	1.08669	0.923151	1.22242	1.26646	1.22373	1.25487	1.29369	1.23642	1.1583	1.14247	1.11622	1.12442	1.18808	1.2307	1.15497	1.07349	1.17712	1.22687	1.20289	1.18686	1.20098	1.21283	1.2004	1.16291	1.17926	1.21202	1.16031	1.19224	1.23769	1.21029	1.20702	1.20118	1.18775	1.19486	1.1901	1.18549	1.20653	1.23466	1.23676	1.20507	1.19849
Wild	Parous	0.837819	0.812329	0.789689	0.761731	0.7544	0.769974	0.799495	0.786612	0.75172	0.725704	0.732633	0.742353	0.743887	0.748939	0.761017	0.756008	0.713194	0.702451	0.715835	0.735742	0.73118	0.725453	0.728388	0.740068	0.745679	0.748221	0.753295	0.743035	0.733396	0.735484	0.755401	0.756053	0.738501	0.726131	0.731744	0.743905	0.748542	0.743719	0.737396	0.735191	0.741594	0.739141	0.736066	0.747708	0.745935	0.740751	0.742307	0.747909
Wild	Parous	0.722275	0.640873	0.643473	0.663852	0.708904	0.762068	0.798745	0.700976	0.645214	0.707229	0.710483	0.7019	0.707245	0.715613	0.713196	0.704706	0.701001	0.700788	0.711635	0.731541	0.7297	0.708594	0.69142	0.714269	0.727702	0.726037	0.720461	0.727872	0.729795	0.720283	0.719968	0.724232	0.72522	0.713971	0.720558	0.727684	0.718973	0.718322	0.722463	0.725039	0.714537	0.713386	0.719134	0.720854	0.724422	0.728144	0.729685	0.72748
Wild	Parous	0.547326	0.532382	0.528668	0.542259	0.491498	0.444411	0.4961	0.494213	0.471509	0.478512	0.490739	0.48839	0.473245	0.47208	0.477097	0.487787	0.503529	0.492688	0.473828	0.462964	0.461876	0.465119	0.467207	0.461874	0.469203	0.479097	0.476635	0.465403	0.457544	0.457357	0.455531	0.461958	0.471418	0.470446	0.466546	0.463762	0.463248	0.455967	0.458298	0.469557	0.464187	0.459174	0.458443	0.46126	0.462924	0.462591	0.460853	0.460154
Wild	Parous	0.678622	0.761965	0.784769	0.721602	0.673024	0.665555	0.696431	0.682009	0.664054	0.678608	0.664738	0.631389	0.60481	0.629963	0.640252	0.640626	0.657239	0.627927	0.600498	0.602872	0.62112	0.621488	0.607494	0.614946	0.615324	0.615753	0.624915	0.604511	0.595953	0.610844	0.602103	0.601317	0.607667	0.604521	0.597843	0.596351	0.603824	0.604712	0.599531	0.592877	0.593992	0.596045	0.596898	0.596179	0.596539	0.595302	0.591508	0.590873
Wild	Parous	0.540091	0.549474	0.579573	0.520165	0.489889	0.508784	0.565624	0.557217	0.519444	0.504433	0.512258	0.509742	0.492529	0.490198	0.494161	0.504198	0.52002	0.508678	0.483178	0.463145	0.476769	0.489074	0.490116	0.492512	0.490363	0.489144	0.493437	0.488538	0.482061	0.48079	0.489566	0.494303	0.491458	0.484151	0.48101	0.483833	0.490605	0.490981	0.492265	0.494608	0.486631	0.484806	0.488157	0.489606	0.489222	0.489438	0.491417	0.491563
Wild	Parous	1.2439	1.11222	1.43991	1.23418	1.15112	1.22482	1.40534	1.12988	0.991551	1.12062	1.18825	1.18151	1.16567	1.26925	1.11865	1.02154	1.26863	1.23937	1.12355	1.12262	1.1509	1.14136	1.11414	1.15878	1.15971	1.11494	1.07018	1.11488	1.12468	1.06927	1.13449	1.17308	1.13863	1.07561	1.09479	1.12898	1.10794	1.12133	1.12702	1.11016	1.09515	1.10721	1.11728	1.08136	1.07111	1.0891	1.11876	1.09748
Wild	Parous	1.1521	1.17551	1.1901	1.25397	1.22584	1.19309	1.34723	1.21763	1.09492	1.12194	1.16306	1.17343	1.15077	1.14153	1.07519	1.03865	1.12019	1.11144	1.08965	1.11453	1.09114	1.07168	1.07271	1.09005	1.09725	1.08622	1.06417	1.07254	1.09466	1.11275	1.11409	1.10863	1.0905	1.05034	1.05394	1.06525	1.05106	1.06561	1.07295	1.06056	1.05085	1.04913	1.05108	1.04834	1.04429	1.04446	1.05133	1.05995
Wild	Parous	1.4867	1.2465	1.7837	1.40447	1.20795	1.19154	1.3391	1.2739	1.18235	1.20811	1.25576	1.22561	1.151	1.18116	1.15621	1.12709	1.18211	1.15962	1.12106	1.11588	1.11388	1.10852	1.10556	1.1214	1.14521	1.14916	1.12028	1.14922	1.16691	1.14087	1.13597	1.14136	1.13849	1.1068	1.12466	1.14426	1.12237	1.14837	1.16185	1.14079	1.12327	1.13298	1.14765	1.12827	1.11476	1.11645	1.12932	1.12006
Wild	Parous	1.36033	1.30503	10	10	1.59526	1.48181	1.52484	1.47189	1.36914	1.29948	1.41228	1.41261	1.29002	1.39228	1.36574	1.30177	1.38145	1.28033	1.24452	1.36868	1.3192	1.28871	1.31489	1.334	1.32775	1.30677	1.2917	1.30758	1.29821	1.26189	1.30206	1.33146	1.30613	1.23079	1.23784	1.27297	1.27505	1.31247	1.31743	1.28149	1.28367	1.29491	1.28561	1.23662	1.23806	1.26569	1.28606	1.27607
Wild	Parous	1.28556	1.06335	1.21304	1.48613	1.30263	1.10625	1.33573	1.2619	1.0747	1.00569	1.23496	1.2369	0.998232	1.13905	1.13175	1.04013	1.08667	1.09969	1.09097	1.08521	1.05885	1.06152	1.07442	1.02373	1.0495	1.0966	1.07222	1.06123	1.08034	1.11762	1.10143	1.09714	1.09544	1.05479	1.05647	1.0739	1.07127	1.05321	1.05576	1.07869	1.07112	1.05269	1.04343	1.05903	1.04597	1.0397	1.0624	1.06793
Wild	Parous	1.08889	1.20539	1.02283	1.12458	1.17216	1.12949	1.17137	1.23153	1.18133	1.04618	1.19002	1.30077	1.18706	1.11814	1.1446	1.1926	1.13648	1.11491	1.10872	1.09796	1.09151	1.10394	1.12403	1.11634	1.09242	1.08094	1.10045	1.10257	1.11137	1.13122	1.1113	1.11364	1.13132	1.12062	1.09257	1.09357	1.14339	1.12301	1.09957	1.09818	1.08731	1.09581	1.11377	1.11629	1.11082	1.10469	1.10221	1.10028
Wild	Parous	1.15371	1.2843	1.06943	1.17067	1.29531	1.30811	1.24605	1.26404	1.24577	1.14346	1.19926	1.28731	1.30253	1.21266	1.23708	1.27576	1.16081	1.18394	1.23068	1.20651	1.19408	1.17911	1.18271	1.26541	1.26815	1.22502	1.21647	1.20972	1.20358	1.20199	1.21847	1.22568	1.22228	1.22263	1.22299	1.2243	1.22557	1.21411	1.213	1.2153	1.16856	1.16234	1.18164	1.18012	1.18785	1.19157	1.18286	1.18307
Wild	Parous	1.34038	1.32784	1.60009	1.70208	1.57389	1.41411	1.32509	1.3268	1.36869	1.40244	1.44887	1.38106	1.26754	1.29275	1.32645	1.35248	1.38045	1.31365	1.26953	1.29182	1.27956	1.254	1.25403	1.34741	1.38367	1.32985	1.24871	1.24682	1.27503	1.29395	1.2836	1.29182	1.30557	1.27907	1.25031	1.24373	1.26443	1.2525	1.25554	1.27402	1.23347	1.22884	1.24694	1.24172	1.24637	1.25285	1.25103	1.24054
Wild	Parous	0.855738	0.861179	0.839864	1.00888	0.93213	0.779327	0.862092	0.837316	0.805818	0.873407	0.917963	0.900811	0.85258	0.85928	0.866465	0.869408	0.874772	0.851289	0.833202	0.837235	0.831586	0.833061	0.841494	0.84315	0.852642	0.850266	0.821714	0.821628	0.834273	0.844103	0.84136	0.847819	0.852922	0.830458	0.825008	0.835014	0.846995	0.829071	0.824632	0.839385	0.826614	0.829724	0.841359	0.837093	0.832388	0.830622	0.830731	0.822564
Wild	Parous	1.22384	1.17513	0.942605	1.19551	1.41988	1.26161	1.12591	1.18403	1.20823	1.06219	1.1523	1.24295	1.20277	1.18145	1.19619	1.20278	1.14525	1.12113	1.12697	1.14616	1.14587	1.12142	1.09651	1.1128	1.1007	1.08753	1.10733	1.09044	1.09543	1.13609	1.12063	1.09927	1.09042	1.09656	1.08897	1.09485	1.12931	1.10728	1.08625	1.08553	1.07645	1.07873	1.08815	1.09181	1.08809	1.08372	1.08224	1.07383
Wild	Parous	0.920216	0.911041	0.77748	0.897312	0.946701	0.882044	0.881388	0.909797	0.934934	0.931197	0.927649	0.912117	0.887037	0.867402	0.878884	0.896849	0.879873	0.848229	0.838202	0.858413	0.854924	0.843042	0.844097	0.889142	0.893024	0.871826	0.865865	0.862434	0.853936	0.84437	0.859075	0.87503	0.881413	0.875148	0.861	0.852583	0.857193	0.858277	0.854468	0.848409	0.846913	0.846829	0.85104	0.862779	0.861943	0.857095	0.855923	0.850882
Wild	Parous	1.1667	1.0931	0.959874	1.04649	1.14175	1.18382	1.24608	1.05979	0.972693	1.11013	1.24818	1.15727	0.984213	1.01239	1.00252	0.992308	1.08085	1.03169	0.97862	1.00223	1.03251	1.01729	0.984487	1.01934	1.02489	1.00386	0.988805	1.00306	1.01204	1.00149	1.00153	1.01717	1.031	1.01245	1.01206	1.01872	1.01527	1.00548	1.0023	1.00307	0.980402	0.995665	1.02612	1.0158	1.01097	1.00955	1.00487	0.993874
Wild	Parous	0.797632	0.855875	0.827829	0.86367	0.85349	0.815646	0.824621	0.800314	0.803402	0.869373	0.831246	0.802555	0.814227	0.804866	0.803126	0.810279	0.817961	0.798755	0.790821	0.810816	0.81122	0.796342	0.786303	0.814443	0.816484	0.802369	0.799746	0.806997	0.813213	0.814449	0.823355	0.818533	0.802707	0.791725	0.798638	0.808586	0.806671	0.80178	0.801352	0.803667	0.793473	0.795512	0.801871	0.794675	0.798956	0.80191	0.794789	0.795906
Wild	Parous	1.14791	1.16164	1.00059	1.09199	1.2089	1.21125	1.09644	1.08655	1.13238	1.16603	1.14296	1.14209	1.17422	1.16219	1.14022	1.13445	1.16114	1.12977	1.10737	1.12835	1.12937	1.10291	1.08645	1.15562	1.14502	1.09888	1.09747	1.09543	1.1037	1.12545	1.14371	1.15564	1.14502	1.09791	1.11091	1.13732	1.12589	1.13198	1.12993	1.11104	1.08689	1.09953	1.12232	1.10368	1.10723	1.11583	1.1118	1.10839
Wild	Parous	1.14496	1.12181	1.06215	1.31433	1.34892	1.17379	1.21863	1.20174	1.17581	1.21244	1.31301	1.3626	1.30237	1.21369	1.19751	1.23105	1.25802	1.20847	1.19599	1.25526	1.18151	1.14652	1.18302	1.26465	1.28999	1.27024	1.25839	1.22271	1.21189	1.23468	1.22791	1.23727	1.25128	1.22906	1.22297	1.21882	1.2028	1.20397	1.21229	1.2156	1.19533	1.19867	1.21858	1.22787	1.23913	1.23523	1.21243	1.20955
Wild	Parous	0.777806	0.749974	0.784813	0.773493	0.818231	0.901116	0.907346	0.843605	0.808018	0.845264	0.857183	0.831982	0.796334	0.806045	0.81538	0.820449	0.827754	0.80901	0.793723	0.799348	0.810086	0.812714	0.808867	0.812617	0.803706	0.79597	0.80437	0.80713	0.796838	0.781982	0.797605	0.803936	0.797146	0.794248	0.803364	0.8129	0.81075	0.799898	0.795772	0.798789	0.788533	0.794116	0.805189	0.798099	0.793708	0.795616	0.801658	0.800235
Wild	Parous	1.00802	1.00725	0.959018	0.92433	0.929166	0.997194	1.18007	1.24339	1.11264	0.959971	1.02961	1.10471	1.08639	1.12598	1.08185	1.01317	1.00847	1.05057	1.10039	1.11433	1.06507	1.01871	1.01474	1.09846	1.10436	1.05134	1.01576	0.991395	1.01791	1.08853	1.06471	1.02962	1.01351	1.02061	1.03871	1.05793	1.06408	1.02234	1.00194	1.01656	1.02246	1.02613	1.02416	1.01354	1.0212	1.03275	1.03296	1.02191
Wild	Parous	1.14594	1.06697	1.13532	1.363	1.12736	0.930465	1.20089	1.14806	1.00659	1.04904	1.07681	1.13613	1.22376	1.19898	1.20032	1.20156	1.14069	1.10926	1.09032	1.08125	1.13727	1.16316	1.14082	1.13264	1.12026	1.11741	1.13786	1.16218	1.15395	1.12668	1.19152	1.21677	1.17077	1.10777	1.13475	1.17929	1.16057	1.15757	1.16452	1.16845	1.14714	1.13219	1.13435	1.15564	1.16159	1.15882	1.1592	1.17403
Wild	Parous	0.823981	0.774275	0.986708	1.07462	0.907997	0.794053	0.985544	1.01973	0.901484	0.825854	0.93715	1.0119	0.952178	0.983226	1.02183	1.0078	0.920834	0.939321	0.952228	0.902442	0.939074	0.98058	0.988764	0.966052	0.986012	1.01232	0.990769	0.985528	0.989253	0.990651	0.97549	0.98653	0.992736	0.931649	0.936543	0.969488	0.977949	0.97378	0.982906	1.00457	0.998767	0.981216	0.973658	0.995335	0.993681	0.987819	0.995842	1.00616
Wild	Parous	1.54015	1.5151	1.55893	1.39549	1.17121	1.07016	1.20418	1.14349	1.05589	1.09673	1.19376	1.22599	1.18852	1.28723	1.36899	1.33046	1.18856	1.13882	1.11865	1.10848	1.20665	1.23382	1.16706	1.15211	1.18658	1.22407	1.20924	1.22206	1.22932	1.21882	1.23405	1.26568	1.25854	1.15668	1.19277	1.25179	1.20465	1.21213	1.22948	1.23036	1.21937	1.20545	1.20299	1.22445	1.22639	1.22527	1.23495	1.2368
Wild	Parous	0.820582	0.726442	0.921825	0.924864	0.814538	0.758813	0.888599	0.865796	0.776392	0.754803	0.831427	0.867959	0.83842	0.937432	0.938572	0.863511	0.829997	0.841116	0.838856	0.805628	0.841854	0.871514	0.860284	0.816719	0.838051	0.866665	0.828012	0.847722	0.861659	0.842163	0.859675	0.863042	0.845466	0.825793	0.836505	0.852359	0.846033	0.830077	0.834665	0.856651	0.845416	0.824325	0.815324	0.836401	0.848694	0.848894	0.843911	0.850968
Wild	Parous	0.954864	0.969063	1.13384	1.10372	0.943107	0.848357	0.937726	0.964635	0.918656	0.87364	0.924749	0.963384	0.952616	0.994282	0.956688	0.889392	0.875945	0.87259	0.861426	0.844781	0.865457	0.891401	0.903224	0.890399	0.884818	0.887556	0.892057	0.896056	0.901361	0.905937	0.896442	0.909743	0.915936	0.856623	0.862126	0.886659	0.877857	0.883564	0.898396	0.909323	0.892187	0.876921	0.874902	0.889234	0.890613	0.892765	0.902968	0.887893
Wild	Parous	0.797858	0.734568	0.842197	0.983341	0.881187	0.753498	0.896051	0.89987	0.856922	0.90123	0.875911	0.845257	0.84212	0.875251	0.872845	0.85128	0.851755	0.833655	0.841552	0.884308	0.83563	0.838143	0.891503	0.875799	0.871956	0.873687	0.861645	0.864299	0.873592	0.878467	0.865143	0.846006	0.840451	0.870806	0.87495	0.871128	0.882379	0.879199	0.876153	0.878718	0.879286	0.878039	0.877208	0.879446	0.878675	0.877049	0.876184	0.872277
Wild	Parous	1.44019	1.35213	1.21121	1.24815	1.22123	1.13755	1.1051	1.05304	1.05925	1.17161	1.16054	1.1418	1.16765	1.20264	1.18993	1.18568	1.26799	1.22228	1.17921	1.20401	1.15032	1.15351	1.20832	1.19253	1.17347	1.17221	1.19109	1.18906	1.17755	1.17219	1.19773	1.17239	1.13551	1.17569	1.19192	1.19798	1.21857	1.20655	1.19756	1.19815	1.17349	1.16762	1.17328	1.16852	1.17714	1.17961	1.16691	1.1773
Wild	Parous	0.965301	0.921617	0.819992	0.852781	0.864037	0.840754	0.84587	0.873222	0.862673	0.797566	0.810928	0.860114	0.910296	0.915082	0.893083	0.870876	0.869619	0.873313	0.866495	0.848432	0.849056	0.866395	0.87884	0.843746	0.869908	0.912873	0.897003	0.883098	0.888888	0.90805	0.891465	0.886323	0.893101	0.889767	0.87908	0.884732	0.91605	0.906267	0.894238	0.897472	0.905238	0.906959	0.902189	0.895853	0.897329	0.898906	0.896891	0.908904
Wild	Parous	0.987741	0.926888	1.06477	1.05123	0.900125	0.813432	0.972081	0.968466	0.910891	0.955768	1.00045	0.980248	0.929613	1.00085	0.97554	0.934751	1.02314	1.02317	0.975936	0.949165	0.970359	0.967121	0.947501	0.985518	1.02464	1.01566	0.95361	0.993093	1.01037	0.958756	0.976742	0.985307	0.968411	0.944665	0.97673	1.01043	0.990236	0.98271	0.994499	1.01105	0.982247	0.984046	1.00074	0.987328	0.980786	0.988184	1.00293	0.985999
Wild	Parous	0.848017	0.794519	0.682194	0.800624	0.877955	0.836348	0.800452	0.81401	0.80958	0.755517	0.800319	0.839959	0.825872	0.805033	0.801058	0.807709	0.809382	0.814809	0.81261	0.798567	0.785179	0.801796	0.83414	0.822922	0.811293	0.808926	0.814319	0.811611	0.813239	0.82079	0.812572	0.791747	0.780792	0.809949	0.810039	0.803303	0.816145	0.816487	0.8169	0.820973	0.817533	0.816198	0.818803	0.823712	0.821799	0.816969	0.814329	0.81876
Wild	Parous	1.04247	0.971846	0.927772	0.890129	0.934807	1.02517	1.00942	1.01909	1.03132	1.01704	1.04124	1.07039	1.09136	1.1296	1.0933	1.06041	1.12723	1.10102	1.07142	1.09649	1.09263	1.07727	1.07513	1.1212	1.16052	1.16257	1.12383	1.08957	1.08569	1.10595	1.08814	1.07753	1.07882	1.07912	1.0986	1.11148	1.09832	1.10368	1.09574	1.07469	1.08438	1.09821	1.0983	1.07526	1.08916	1.10059	1.08357	1.09605
Wild	Parous	0.871922	0.932322	0.887984	0.932455	0.903232	0.821851	0.787941	0.794382	0.828794	0.869973	0.876344	0.862868	0.858568	0.922644	0.928125	0.904321	0.928746	0.916942	0.88775	0.869525	0.887568	0.914404	0.928056	0.909569	0.890691	0.889117	0.90826	0.888651	0.888118	0.923272	0.922112	0.90446	0.890024	0.897483	0.901961	0.902338	0.902328	0.904343	0.906936	0.906949	0.897816	0.892603	0.88972	0.88392	0.889958	0.902194	0.911714	0.907314
Wild	Parous	0.739421	0.685044	0.780374	0.788489	0.740528	0.706829	0.759722	0.77031	0.76345	0.774947	0.75338	0.764647	0.811236	0.796512	0.77295	0.773993	0.819385	0.805362	0.775363	0.766072	0.756905	0.763733	0.785111	0.804663	0.807197	0.798932	0.791951	0.787502	0.791001	0.799123	0.790575	0.785249	0.785948	0.787186	0.784971	0.788338	0.801042	0.794608	0.79594	0.807071	0.791407	0.790176	0.797146	0.791332	0.791312	0.794643	0.797757	0.803132
Wild	Parous	0.829986	0.769077	0.813431	0.865819	0.841247	0.772669	0.745385	0.781969	0.83399	0.837659	0.806603	0.812491	0.866766	0.903462	0.897817	0.867773	0.844151	0.820678	0.829649	0.87237	0.843526	0.84585	0.880808	0.864347	0.87459	0.88436	0.856478	0.855591	0.866164	0.871278	0.857498	0.847309	0.847341	0.856427	0.853656	0.852253	0.863907	0.869453	0.872681	0.874109	0.867879	0.858656	0.854789	0.864364	0.872058	0.871833	0.865459	0.871892
Wild	Parous	0.800632	0.7864	0.829288	0.94484	0.938788	0.852793	0.855908	0.881541	0.885512	0.849336	0.840977	0.853601	0.874608	0.877469	0.876224	0.884399	0.909328	0.875289	0.853132	0.878186	0.885086	0.8859	0.886353	0.886738	0.891667	0.891135	0.877919	0.881207	0.882204	0.874934	0.88575	0.872204	0.849539	0.858354	0.853836	0.863205	0.903951	0.887792	0.876368	0.887919	0.88121	0.871196	0.865118	0.867682	0.872714	0.875216	0.874346	0.881831
Wild	Parous	0.997484	1.07184	0.997042	0.958188	0.91484	0.910101	1.02972	0.99426	0.940105	0.985061	0.940886	0.939461	1.00259	1.00156	0.968934	0.938067	0.932999	0.929136	0.938821	0.96089	0.940166	0.936618	0.95939	0.979834	0.975554	0.947691	0.91379	0.922863	0.949464	0.966242	0.944348	0.93507	0.942674	0.949014	0.949162	0.950518	0.959666	0.970986	0.975961	0.972718	0.96791	0.96311	0.953221	0.934773	0.950725	0.960696	0.940371	0.947691
Wild	Parous	1.07026	0.913714	0.886095	0.926566	0.924934	0.904936	0.962151	0.913541	0.887421	0.977149	0.986936	0.959799	0.94946	1.0218	1.02126	0.987215	1.01315	0.96838	0.923921	0.926931	0.97187	0.996652	0.987433	0.980663	1.01616	1.0306	0.965952	0.969313	0.988048	0.989111	0.9955	0.99129	0.978957	0.97021	0.963181	0.974755	1.0082	0.989112	0.983432	1.0019	0.975668	0.964449	0.969856	0.975613	0.976877	0.976231	0.976757	0.980177
Wild	Parous	0.894291	0.965628	0.909956	0.819745	0.83426	0.918032	0.918956	0.90113	0.873221	0.840361	0.801781	0.827622	0.909969	0.883814	0.868612	0.872759	0.871954	0.853047	0.850037	0.873297	0.863802	0.843379	0.8361	0.871549	0.876734	0.871179	0.890067	0.886736	0.883064	0.889281	0.888444	0.867938	0.845947	0.853345	0.876097	0.889693	0.879704	0.880445	0.884607	0.885544	0.877928	0.873293	0.872936	0.874884	0.885566	0.887368	0.873886	0.878533
Wild	Parous	1.06727	1.10198	1.13401	1.07258	1.05661	1.09814	1.15499	1.13062	1.07851	1.06061	1.08503	1.1146	1.13532	1.16557	1.19987	1.21468	1.18582	1.16211	1.14431	1.12885	1.11471	1.11958	1.14135	1.16114	1.16132	1.14841	1.13827	1.15715	1.1554	1.12567	1.14657	1.14367	1.12066	1.11988	1.1212	1.14033	1.1794	1.14034	1.13109	1.16594	1.13094	1.12825	1.14756	1.14426	1.15316	1.15669	1.14572	1.15944
Wild	Parous	1.05442	1.0275	0.971	1.01692	0.965185	0.887998	0.944103	0.908572	0.854933	0.861335	0.890297	0.922888	0.938246	0.905111	0.888899	0.899662	0.925542	0.869076	0.841054	0.887985	0.897689	0.895155	0.897942	0.917462	0.914338	0.903175	0.905652	0.897822	0.894703	0.900574	0.89807	0.883937	0.870947	0.878872	0.882249	0.890819	0.911449	0.909193	0.899388	0.892596	0.891338	0.894879	0.899646	0.900824	0.899202	0.893145	0.885808	0.897251
Wild	Parous	0.738396	0.694265	0.742544	0.728436	0.689403	0.670524	0.70637	0.646813	0.62273	0.70616	0.661272	0.627544	0.645273	0.659623	0.641708	0.62409	0.648349	0.625464	0.604046	0.615603	0.627031	0.640047	0.645106	0.622767	0.627899	0.63813	0.623466	0.634811	0.644671	0.639453	0.643292	0.645002	0.640912	0.631665	0.635371	0.641815	0.639324	0.631009	0.632803	0.644542	0.643828	0.643875	0.644568	0.642028	0.643482	0.645725	0.646005	0.64748
Wild	Parous	0.658134	0.705035	0.810765	0.731953	0.721478	0.772293	0.760614	0.730346	0.723654	0.748921	0.708219	0.682439	0.699732	0.756577	0.76389	0.74961	0.775901	0.706737	0.660018	0.68736	0.714539	0.721384	0.714689	0.724884	0.720407	0.719765	0.745045	0.769118	0.762228	0.727404	0.714872	0.720951	0.728843	0.713277	0.718232	0.729112	0.728519	0.733614	0.743601	0.749715	0.729283	0.726896	0.733662	0.72483	0.732733	0.742318	0.741256	0.746041
Wild	Parous	0.758658	0.713719	0.759972	0.690755	0.657038	0.685721	0.76428	0.705603	0.657517	0.714622	0.740011	0.716232	0.680439	0.709197	0.728458	0.725006	0.709192	0.681814	0.6671	0.676569	0.699643	0.719157	0.719574	0.688476	0.700083	0.718592	0.696047	0.704942	0.719353	0.718269	0.700691	0.694956	0.698756	0.694418	0.684065	0.686509	0.709865	0.708091	0.708681	0.717517	0.706696	0.700149	0.700669	0.704214	0.713694	0.714501	0.702203	0.706848
Wild	Parous	0.162266	0.143761	0.123367	0.156146	0.164511	0.142756	0.123398	0.127694	0.140652	0.145242	0.14373	0.145055	0.148058	0.137654	0.134503	0.137545	0.138344	0.130314	0.128088	0.13812	0.142897	0.141696	0.138577	0.141719	0.139603	0.134481	0.131838	0.136571	0.136504	0.13011	0.137714	0.139084	0.133955	0.132472	0.130227	0.127003	0.124169	0.126702	0.130006	0.131485	0.131472	0.129182	0.127391	0.1296	0.130404	0.130266	0.129932	0.128398
Wild	Parous	0.667735	0.641167	0.619458	0.66635	0.670258	0.636075	0.626966	0.612482	0.604482	0.610752	0.612734	0.602374	0.590976	0.617794	0.624357	0.6141	0.610725	0.581547	0.576231	0.613248	0.619122	0.608812	0.594384	0.584121	0.582097	0.590508	0.6069	0.604283	0.589625	0.578915	0.606187	0.616126	0.60333	0.593065	0.596574	0.602214	0.599059	0.599105	0.596975	0.590682	0.581859	0.580784	0.586213	0.591947	0.592727	0.593902	0.597584	0.591109
Wild	Parous	0.863926	0.820312	0.926602	0.911429	0.87597	0.865173	0.891097	0.850705	0.820723	0.852985	0.868006	0.843442	0.80609	0.831117	0.844953	0.833369	0.809377	0.802751	0.814816	0.837487	0.845331	0.834485	0.817981	0.820812	0.82708	0.832072	0.832644	0.817199	0.808515	0.815068	0.824071	0.826038	0.819873	0.810441	0.806733	0.811207	0.822102	0.827466	0.829161	0.826198	0.810467	0.807972	0.815947	0.82119	0.824128	0.828832	0.835203	0.829443
Wild	Parous	0.867476	0.829961	0.956913	0.861977	0.8049	0.810079	0.815886	0.781967	0.775522	0.838027	0.846415	0.839329	0.846746	0.8814	0.87073	0.849589	0.877794	0.872504	0.839043	0.810048	0.857933	0.870339	0.839632	0.857468	0.871255	0.864752	0.840748	0.84225	0.837408	0.821906	0.853137	0.863716	0.844519	0.823303	0.831655	0.844683	0.838905	0.848968	0.855223	0.849989	0.843736	0.837124	0.83352	0.836479	0.844479	0.85116	0.851948	0.849233
Wild	Parous	1.10073	1.0103	1.19002	1.11327	1.09318	1.13766	1.10782	0.959972	0.9303	1.13438	1.15378	1.09784	1.0884	1.1797	1.16078	1.09875	1.1285	1.09778	1.03787	1.00928	1.14528	1.19447	1.10138	1.08401	1.14451	1.19207	1.12096	1.10053	1.10159	1.09791	1.07337	1.09403	1.11687	1.04461	1.05915	1.10667	1.10997	1.09862	1.10579	1.12315	1.07822	1.07448	1.09349	1.08106	1.0856	1.09187	1.08577	1.08067
Wild	Parous	1.67195	2.0426	10	1.60759	1.37609	1.42821	1.32229	1.21632	1.24782	1.5391	1.5062	1.37577	1.32346	1.35035	1.38687	1.3931	1.34474	1.26006	1.17023	1.12412	1.29946	1.39603	1.2895	1.25781	1.30137	1.33877	1.27407	1.21354	1.20868	1.26558	1.3279	1.32656	1.27663	1.24271	1.22514	1.24008	1.28723	1.27311	1.25609	1.25666	1.24177	1.2381	1.24479	1.2511	1.24516	1.23523	1.23267	1.25517
Wild	Parous	0.862682	0.843085	0.895126	0.921333	0.972309	0.986396	0.867264	0.798683	0.784304	0.812532	0.844234	0.863626	0.862186	0.834111	0.854901	0.901783	0.904783	0.82671	0.791724	0.840616	0.864096	0.861673	0.848266	0.849836	0.853748	0.858885	0.864616	0.858836	0.848909	0.844991	0.866913	0.863073	0.835097	0.814172	0.831074	0.848171	0.832886	0.841211	0.848339	0.843496	0.837662	0.831975	0.827063	0.823898	0.836591	0.841211	0.826277	0.832015
Wild	Parous	1.12257	1.14178	1.19436	1.41912	1.34322	1.12996	1.09445	1.0022	0.987755	1.1421	1.21668	1.1703	1.08644	1.05859	1.13525	1.23246	1.15493	1.09133	1.03787	1.00928	1.14208	1.21635	1.14432	1.09444	1.1418	1.19207	1.12096	1.09623	1.11873	1.16268	1.13949	1.12679	1.12015	1.08212	1.09869	1.12466	1.11095	1.11056	1.12619	1.14447	1.12564	1.11236	1.11262	1.12254	1.13486	1.13211	1.11325	1.12415
Wild	Parous	0.81047	0.773322	0.892366	0.868732	0.842473	0.831735	0.79356	0.753568	0.743359	0.771233	0.751655	0.739835	0.752611	0.758634	0.793828	0.82303	0.786004	0.750309	0.736333	0.74854	0.781803	0.785259	0.762812	0.766916	0.776266	0.776831	0.760886	0.743754	0.745624	0.766493	0.769427	0.765115	0.756331	0.743271	0.740776	0.746495	0.75403	0.754607	0.758797	0.764973	0.75162	0.749243	0.753479	0.749259	0.753572	0.754771	0.74695	0.752179
Wild	Parous	1.06985	1.03877	0.987052	1.00997	1.00779	0.979095	0.9701	0.871253	0.841197	0.956297	0.931167	0.888845	0.898299	0.967529	0.9648	0.932137	0.961705	0.926564	0.877651	0.865485	0.944404	0.954031	0.892908	0.908942	0.936405	0.940477	0.908083	0.90348	0.91012	0.915305	0.923643	0.916928	0.894714	0.868128	0.88251	0.907114	0.907061	0.90653	0.914225	0.923452	0.904508	0.888512	0.884141	0.891945	0.900458	0.90427	0.90228	0.902407
Wild	Parous	0.956063	0.992234	1.03579	0.969339	1.02037	1.12849	1.01978	0.971514	0.95198	0.932633	0.987626	1.08929	1.16226	1.04588	1.01228	1.04824	1.07941	0.99135	0.944685	1.00402	1.0898	1.09115	1.02501	1.01619	1.03106	1.0486	1.04627	1.00687	0.989896	1.01352	1.03987	1.01997	0.977827	0.968527	0.992215	1.01543	1.0094	1.01667	1.01415	0.999659	1.00088	1.0043	1.00396	0.997771	1.00805	1.00681	0.982687	0.987006
Wild	Parous	1.04815	1.07699	1.12427	1.17097	1.08536	0.976994	0.967253	0.871253	0.839598	0.954417	0.975214	0.909949	0.855233	0.94747	0.990346	0.9717	0.969357	0.922112	0.886712	0.893848	0.930183	0.953713	0.946665	0.921076	0.959422	0.993663	0.936026	0.911353	0.908929	0.915233	0.922452	0.922885	0.913788	0.897416	0.906469	0.921693	0.921367	0.922179	0.917918	0.910923	0.917459	0.913373	0.903583	0.903074	0.915252	0.920835	0.911295	0.921553
Wild	Parous	1.15109	1.26627	1.53535	1.2019	1.11207	1.16542	1.13101	0.979672	0.931876	1.07082	1.07425	1.07009	1.10062	1.03581	1.05207	1.11167	1.09824	1.0233	0.984299	1.01484	1.05954	1.09995	1.11078	1.07063	1.07451	1.07546	1.02484	1.0522	1.06177	1.02037	1.03667	1.0535	1.04791	1.01835	1.03646	1.05629	1.03337	1.03725	1.03464	1.01853	1.01882	1.02147	1.02053	1.01363	1.01405	1.01584	1.01497	1.02252
Wild	Parous	0.876248	0.843085	0.895126	0.927476	0.936841	0.898761	0.80481	0.745109	0.758213	0.854844	0.839312	0.813838	0.822798	0.826478	0.844535	0.858039	0.837782	0.821021	0.795815	0.772067	0.835279	0.846881	0.804667	0.836795	0.869461	0.8755	0.8504	0.827293	0.813945	0.812091	0.820992	0.827802	0.82041	0.791724	0.803127	0.827956	0.831454	0.82838	0.824854	0.822513	0.817444	0.817203	0.818888	0.816578	0.819061	0.820678	0.818144	0.821475
Wild	Parous	0.626256	0.620877	0.717414	0.713241	0.684547	0.655706	0.618692	0.557494	0.552235	0.644721	0.650446	0.645214	0.659283	0.636977	0.642201	0.662838	0.660259	0.62236	0.600631	0.617216	0.636461	0.631084	0.614497	0.633462	0.635193	0.628065	0.631445	0.627294	0.625441	0.630645	0.637346	0.637589	0.626126	0.602388	0.614605	0.630029	0.618175	0.630588	0.636191	0.626452	0.627176	0.625242	0.623965	0.630665	0.631558	0.630027	0.630219	0.631221
Wild	Parous	0.827224	0.737934	0.609733	0.742561	0.827487	0.749158	0.658978	0.642094	0.654807	0.657028	0.660125	0.683876	0.714982	0.685359	0.700471	0.73148	0.705789	0.680996	0.667872	0.668439	0.683677	0.690922	0.688848	0.696209	0.696624	0.698683	0.709499	0.6851	0.675838	0.697822	0.704719	0.69337	0.676917	0.676121	0.680678	0.682828	0.679753	0.687889	0.689889	0.68199	0.679259	0.68059	0.682988	0.682735	0.686505	0.686273	0.679264	0.682881
Wild	Parous	0.660616	0.702357	0.747723	0.731259	0.729815	0.720453	0.642689	0.569266	0.558299	0.6291	0.631344	0.627886	0.6442	0.642691	0.631796	0.6325	0.661822	0.622118	0.589119	0.607173	0.648922	0.650073	0.618921	0.626392	0.640136	0.64238	0.626784	0.63302	0.639683	0.635189	0.633889	0.629648	0.623078	0.618282	0.627118	0.634419	0.628118	0.631351	0.635564	0.635653	0.631558	0.63029	0.630624	0.628899	0.633216	0.637588	0.636951	0.634301
Wild	Parous	0.860326	0.849249	1.08155	1.04403	0.9907	0.948015	0.839922	0.775857	0.775522	0.838027	0.846415	0.839329	0.846746	0.8814	0.872887	0.846551	0.851384	0.82277	0.791872	0.785194	0.814518	0.836885	0.839334	0.841725	0.846386	0.84743	0.839155	0.831544	0.82432	0.821663	0.843478	0.840021	0.816246	0.806395	0.826645	0.842945	0.828087	0.835805	0.847635	0.849927	0.836257	0.831971	0.831616	0.821807	0.837094	0.846404	0.83074	0.836217
Wild	Parous	1.1999	1.4807	1.93461	1.33276	1.21585	1.24964	1.10812	0.941038	0.917675	1.11547	1.12943	1.10869	1.14805	1.18896	1.13795	1.09582	1.17518	1.08343	0.995639	1.00027	1.0709	1.11221	1.09474	1.08131	1.11489	1.14603	1.10987	1.07696	1.06023	1.06211	1.08206	1.0974	1.08571	1.03548	1.04664	1.07319	1.06332	1.06759	1.06991	1.06237	1.04816	1.05077	1.05806	1.04789	1.06351	1.06988	1.04696	1.05034
Wild	Parous	1.31094	1.51662	1.54212	1.56479	1.64865	1.59751	1.28723	1.15884	1.20128	1.45656	1.32214	1.23589	1.27697	1.23174	1.26861	1.37065	1.40927	1.17991	1.07343	1.1477	1.25644	1.29947	1.2697	1.29227	1.25331	1.21316	1.23528	1.25958	1.25918	1.24951	1.34103	1.34849	1.24932	1.14737	1.16471	1.21655	1.21499	1.27301	1.30516	1.27343	1.23894	1.2203	1.20669	1.18321	1.21844	1.24298	1.21067	1.2282
Wild	Parous	0.981133	0.819318	0.7473	0.892653	0.977431	0.938209	0.963931	0.930917	0.866261	0.816588	0.86576	0.93297	0.948114	0.871374	0.898643	0.980142	0.967866	0.93762	0.919792	0.916368	0.885356	0.891897	0.936525	0.962682	0.919788	0.895588	0.956353	0.90772	0.885016	0.937457	0.950838	0.944963	0.933347	0.926942	0.920963	0.915966	0.915602	0.938582	0.934781	0.906533	0.927959	0.931792	0.913639	0.896232	0.918767	0.930141	0.902707	0.920148
Wild	Parous	0.566747	0.527479	0.502765	0.508515	0.502608	0.501824	0.553875	0.503436	0.467712	0.516941	0.508345	0.50043	0.515169	0.52208	0.523462	0.517175	0.503177	0.509346	0.50379	0.477653	0.489508	0.507691	0.514015	0.501585	0.496871	0.500618	0.5065	0.508742	0.507623	0.504119	0.497944	0.500574	0.508349	0.509081	0.501616	0.494903	0.495773	0.497322	0.49994	0.502113	0.49873	0.495605	0.497039	0.505371	0.505382	0.500363	0.496785	0.503307
Wild	Parous	0.762907	0.769123	0.810034	0.799448	0.744851	0.723652	0.841681	0.789787	0.720049	0.752173	0.79057	0.79111	0.762178	0.770121	0.7756	0.775377	0.775844	0.769527	0.757564	0.74483	0.744064	0.748422	0.75071	0.742792	0.736096	0.741532	0.762125	0.754569	0.742101	0.736375	0.719036	0.724201	0.74143	0.736237	0.730649	0.724512	0.717515	0.723709	0.731131	0.731983	0.723282	0.71862	0.721397	0.729751	0.727275	0.7201	0.716832	0.725677
Wild	Parous	1.00563	0.921169	0.886787	1.0065	0.984944	0.914858	1.09852	0.977135	0.873789	0.955719	0.914207	0.909267	0.984846	1.02479	1.02178	1.01233	1.0373	0.982274	0.945523	0.970936	0.994138	0.979371	0.955212	1.00122	1.00345	0.980995	0.980282	0.981637	0.981583	0.977915	0.962688	0.99174	1.03598	1.00677	0.987829	0.981827	0.97771	0.963038	0.960466	0.972071	0.973546	0.966879	0.964491	0.979691	0.974038	0.967579	0.975243	0.976622
Wild	Parous	0.711433	0.637651	0.597588	0.631565	0.630142	0.61366	0.672042	0.635831	0.611194	0.667272	0.621204	0.599191	0.63216	0.648777	0.658767	0.65956	0.648368	0.647397	0.639729	0.622188	0.63547	0.649564	0.655893	0.665573	0.662001	0.653864	0.6539	0.665792	0.662568	0.643071	0.656522	0.667436	0.668658	0.667533	0.660899	0.653508	0.651055	0.660647	0.663898	0.657341	0.658528	0.654378	0.650341	0.65647	0.656092	0.657325	0.664811	0.662521
Wild	Parous	0.988624	0.948568	0.832303	0.912337	1.06874	1.16103	1.01505	0.86532	0.861655	1.05039	1.01307	0.998593	1.07725	1.01416	1.0274	1.097	1.12053	1.08128	1.04054	1.03145	1.04773	1.04776	1.04396	1.10107	1.05165	0.999066	1.04486	1.07647	1.08276	1.07364	1.07691	1.0633	1.04829	1.06753	1.11123	1.11359	1.04898	1.05816	1.07284	1.06423	1.05839	1.0643	1.07023	1.05884	1.06499	1.07602	1.07797	1.0728
Wild	Parous	1.60221	1.32585	1.71456	1.23664	1.26965	1.96514	10	1.65971	1.33497	1.53644	1.249	1.15298	1.2881	1.55432	1.75287	1.69162	1.55758	1.57002	1.50721	1.36479	1.51623	1.60678	1.51758	1.54011	1.51536	1.45672	1.41551	1.47355	1.54404	1.55097	1.51205	1.5122	1.51314	1.43173	1.49477	1.56679	1.4887	1.49584	1.50642	1.48759	1.47466	1.46448	1.45643	1.45111	1.46866	1.482	1.47898	1.52669
Wild	Parous	0.942243	0.751696	0.807228	0.855972	0.817633	0.782732	0.917112	0.845328	0.774778	0.845016	0.856109	0.84511	0.841332	0.843578	0.863967	0.876263	0.845254	0.823659	0.814356	0.817532	0.852836	0.873345	0.869701	0.873112	0.851411	0.836361	0.857291	0.868835	0.865	0.851878	0.846995	0.858585	0.875192	0.872324	0.869199	0.863822	0.855791	0.866322	0.872169	0.865925	0.863017	0.855422	0.851167	0.861038	0.860735	0.858595	0.863462	0.874273
Wild	Parous	0.621967	0.555374	0.56471	0.606352	0.585973	0.548663	0.599487	0.60327	0.566806	0.534866	0.574642	0.602266	0.591148	0.608746	0.611638	0.601499	0.594322	0.59716	0.593791	0.579611	0.582877	0.592776	0.598599	0.588701	0.586794	0.598579	0.619068	0.604807	0.590053	0.591952	0.593844	0.598079	0.603112	0.605264	0.596958	0.591277	0.597704	0.601006	0.597232	0.591106	0.599603	0.598802	0.59221	0.59271	0.594223	0.594416	0.594111	0.603765
Wild	Parous	0.732692	0.77601	0.88364	0.803228	0.785672	0.824833	0.803709	0.745349	0.707527	0.708625	0.710709	0.725377	0.755566	0.791647	0.80252	0.8057	0.829909	0.791518	0.749128	0.739406	0.75424	0.766141	0.768669	0.775416	0.763439	0.750352	0.757856	0.791679	0.797655	0.763872	0.761964	0.778147	0.79109	0.77235	0.774935	0.780014	0.768489	0.773093	0.774206	0.767108	0.768082	0.770979	0.775346	0.781542	0.779612	0.774757	0.772726	0.774977
Wild	Parous	0.925053	0.916065	0.954415	0.854422	0.794946	0.805894	0.888229	0.805353	0.746691	0.814095	0.826451	0.813943	0.816848	0.882239	0.905565	0.900515	0.92457	0.88946	0.856516	0.858113	0.857122	0.839976	0.831583	0.892677	0.878982	0.842997	0.863998	0.904647	0.913133	0.879726	0.869391	0.902858	0.930857	0.860733	0.862523	0.887551	0.876499	0.875222	0.886041	0.895631	0.865244	0.855644	0.866124	0.875476	0.87326	0.873494	0.883881	0.884546
Wild	Parous	0.622221	0.631954	0.587739	0.617873	0.643276	0.643728	0.635631	0.601986	0.612945	0.694915	0.630559	0.583625	0.601314	0.637199	0.64402	0.634289	0.640972	0.631277	0.626702	0.635243	0.617557	0.610673	0.621054	0.632175	0.620784	0.616588	0.647104	0.64955	0.638282	0.629122	0.629029	0.628454	0.624306	0.617497	0.627046	0.632172	0.618374	0.627241	0.627757	0.61328	0.609744	0.61949	0.628515	0.618344	0.624814	0.631166	0.624673	0.625425
Wild	Parous	1.32438	1.21046	1.25466	1.16098	1.06063	1.05814	1.33006	1.11002	0.981888	1.15388	1.08859	1.06353	1.16094	1.19866	1.2221	1.24532	1.26837	1.25709	1.19676	1.13233	1.22366	1.27682	1.24124	1.25957	1.29236	1.28843	1.22629	1.2262	1.27233	1.32077	1.24306	1.22014	1.23573	1.20191	1.20586	1.22509	1.22302	1.182	1.18106	1.22359	1.20943	1.2045	1.20892	1.20159	1.18227	1.17233	1.18392	1.20747
Wild	Parous	0.922773	0.861489	0.830878	0.811383	0.764621	0.726707	0.751626	0.716299	0.690286	0.720833	0.727727	0.741479	0.76966	0.77799	0.797867	0.811433	0.78727	0.773321	0.762555	0.749452	0.748497	0.750521	0.757113	0.780159	0.762402	0.742625	0.763615	0.777264	0.778156	0.769518	0.75995	0.761886	0.771017	0.773388	0.768423	0.762446	0.760809	0.760176	0.760399	0.761451	0.764612	0.754797	0.746057	0.759002	0.760122	0.757626	0.761401	0.770735
Wild	Parous	0.673324	0.627481	0.628867	0.671095	0.641872	0.595389	0.649872	0.641601	0.626063	0.656038	0.625791	0.618312	0.648298	0.645451	0.646051	0.653728	0.660146	0.637806	0.616083	0.614113	0.630594	0.63802	0.632345	0.63121	0.624317	0.625713	0.6463	0.646252	0.635387	0.626784	0.633054	0.645862	0.652088	0.636674	0.642224	0.649846	0.640642	0.643822	0.645109	0.639751	0.636817	0.632079	0.62851	0.630948	0.637528	0.642496	0.642738	0.644125
Wild	Parous	0.902416	0.771444	0.706038	0.735373	0.760074	0.742425	0.688338	0.659102	0.67786	0.736537	0.699634	0.682448	0.714529	0.727588	0.732502	0.734844	0.737716	0.719949	0.699814	0.692346	0.708493	0.711969	0.705939	0.729894	0.698698	0.670068	0.702403	0.721222	0.717965	0.703048	0.706835	0.711348	0.711358	0.707666	0.704333	0.699374	0.693996	0.707462	0.716233	0.711184	0.702604	0.707736	0.716202	0.708822	0.713789	0.718765	0.714798	0.720057
Wild	Parous	0.895598	0.868267	1.00034	0.890271	0.856717	0.906374	0.935986	0.855498	0.819427	0.892766	0.859342	0.86051	0.927861	0.930078	0.917591	0.917265	0.941443	0.908738	0.849463	0.813154	0.906766	0.944894	0.890751	0.890948	0.88362	0.873952	0.87735	0.89779	0.903318	0.887277	0.893665	0.913529	0.92296	0.890504	0.895846	0.909027	0.896822	0.895608	0.89973	0.900973	0.88647	0.883508	0.892019	0.900812	0.890856	0.88778	0.904784	0.904475
Wild	Parous	0.82041	0.846244	0.813578	0.790831	0.771765	0.779979	0.858442	0.779529	0.740726	0.844839	0.768419	0.736578	0.800743	0.840902	0.828387	0.814923	0.865102	0.829088	0.779343	0.767529	0.785239	0.775663	0.753219	0.790736	0.778097	0.759951	0.794718	0.799877	0.79062	0.782165	0.770813	0.779325	0.795052	0.785655	0.791845	0.792513	0.771723	0.77258	0.786841	0.798844	0.77881	0.771548	0.776003	0.776068	0.776542	0.778069	0.780603	0.784049
Wild	Parous	0.705564	0.690713	0.858883	0.801105	0.719749	0.698635	0.765807	0.709501	0.679853	0.773196	0.766174	0.743244	0.748012	0.756232	0.776021	0.796007	0.796017	0.77302	0.737613	0.713137	0.773677	0.797642	0.762555	0.753032	0.748193	0.748498	0.756014	0.766084	0.76834	0.760225	0.75046	0.761047	0.773073	0.746384	0.754822	0.761702	0.735775	0.744985	0.753698	0.746364	0.73634	0.731718	0.732398	0.734641	0.737727	0.739202	0.7388	0.743553
Wild	Parous	1.19117	1.18614	1.07257	0.855392	0.805746	0.856725	0.879476	0.880129	0.911946	0.992385	0.868815	0.827027	0.897292	0.904212	0.874355	0.852576	0.876536	0.846468	0.825964	0.85017	0.871898	0.864808	0.850718	0.893428	0.875414	0.832783	0.823491	0.842563	0.843569	0.81923	0.838942	0.866235	0.875737	0.84899	0.847486	0.853376	0.845582	0.847912	0.85003	0.844541	0.825591	0.82859	0.842134	0.838456	0.834545	0.835404	0.840957	0.841691
Wild	Parous	0.970407	0.881653	0.928632	0.905167	0.832029	0.790476	0.86677	0.822101	0.786876	0.856774	0.866466	0.854549	0.850176	0.854119	0.85114	0.853077	0.87596	0.868479	0.844078	0.824898	0.83697	0.858625	0.8756	0.879371	0.857593	0.838047	0.843502	0.836833	0.838782	0.854911	0.85336	0.855547	0.861152	0.858887	0.856934	0.852695	0.845362	0.847912	0.849467	0.844653	0.8345	0.830538	0.832414	0.835561	0.845404	0.849301	0.842009	0.846706
Wild	Parous	0.849161	0.769831	0.883561	0.757168	0.690847	0.711078	0.782734	0.693762	0.655648	0.778702	0.754312	0.699584	0.689634	0.743745	0.78679	0.803183	0.803572	0.762244	0.724604	0.716899	0.746546	0.769827	0.766534	0.743325	0.731358	0.737156	0.757425	0.771524	0.767373	0.748413	0.738586	0.749355	0.763695	0.747684	0.744792	0.744284	0.735684	0.748137	0.755206	0.748277	0.744808	0.737725	0.735409	0.748577	0.750438	0.746409	0.746054	0.75959
Wild	Parous	1.67293	10	1.39883	1.09801	0.987581	0.980074	1.07828	1.15934	1.21258	1.23894	1.00019	1.00596	1.31124	1.28521	1.22033	1.18566	1.15737	1.06026	1.04278	1.14547	1.14138	1.10389	1.1093	1.25874	1.1879	1.07571	1.0993	1.09883	1.11253	1.15524	1.15721	1.15387	1.13903	1.09297	1.12554	1.17074	1.14966	1.13687	1.10482	1.07235	1.12005	1.15559	1.14624	1.10294	1.098	1.11744	1.14029	1.15572
Wild	Parous	0.997792	0.986695	0.932617	0.972848	0.917761	0.866214	1.02929	0.92862	0.837075	0.914373	0.9223	0.905072	0.896781	0.894869	0.911826	0.930408	0.922118	0.897071	0.891333	0.914028	0.909541	0.914034	0.936011	0.961461	0.921459	0.889959	0.930216	0.928308	0.916485	0.916604	0.911292	0.90122	0.898583	0.920739	0.914559	0.899479	0.900358	0.912986	0.909948	0.893456	0.906979	0.900095	0.882463	0.88302	0.897026	0.906361	0.90131	0.903955
Wild	Parous	1.18359	1.00204	0.871131	0.88503	0.982646	1.08698	1.0359	0.905963	0.862745	0.941324	0.938812	0.964105	1.03461	0.979735	0.997129	1.05577	1.04025	0.948366	0.901358	0.927125	0.922643	0.925102	0.950583	1.00255	0.95025	0.898134	0.939092	0.952782	0.94889	0.948245	0.971383	0.987052	0.982109	0.957261	0.954286	0.958459	0.955307	0.978101	0.972696	0.939383	0.949093	0.959252	0.957587	0.945161	0.95351	0.964353	0.963262	0.970941
Wild	Parous	0.499912	0.451537	0.498769	0.543441	0.53077	0.498479	0.523459	0.487137	0.469561	0.518109	0.493153	0.48452	0.515204	0.521799	0.529947	0.537794	0.53502	0.521429	0.512607	0.514765	0.511917	0.522207	0.539358	0.533926	0.530687	0.529744	0.527114	0.533369	0.532389	0.521521	0.525838	0.530116	0.530796	0.529926	0.529066	0.527887	0.52674	0.530928	0.53205	0.52909	0.532148	0.526073	0.519447	0.526916	0.527404	0.527804	0.533605	0.535346
Wild	Parous	0.902416	0.768002	0.705184	0.783696	0.827488	0.813202	0.837455	0.818869	0.791664	0.78603	0.78493	0.784244	0.784491	0.790518	0.809687	0.829561	0.827932	0.797578	0.776073	0.781277	0.801332	0.79196	0.763332	0.767487	0.777406	0.786636	0.792865	0.788345	0.792664	0.808117	0.796809	0.804778	0.816568	0.786124	0.776427	0.78217	0.787528	0.779868	0.773919	0.774885	0.775889	0.778574	0.781263	0.781263	0.776168	0.778057	0.790978	0.791639
Wild	Parous	10	1.27923	1.17019	1.22935	1.03964	0.924381	1.35758	1.22202	0.991844	1.02864	1.19194	1.28596	1.2179	1.23643	1.41397	1.48939	1.13606	1.17838	1.2379	1.11572	1.1485	1.23328	1.27345	1.16338	1.16602	1.23224	1.25202	1.17969	1.15482	1.20347	1.16907	1.19948	1.26033	1.20044	1.15571	1.15766	1.20317	1.19642	1.17307	1.16241	1.18567	1.1781	1.15722	1.16649	1.18027	1.17315	1.14691	1.1759
Wild	Parous	1.04396	0.981127	0.852199	0.872069	0.925479	0.952597	0.915154	0.860964	0.841966	0.872372	0.907836	0.916675	0.90728	0.942168	0.948468	0.94459	0.970031	0.904047	0.859434	0.885932	0.930627	0.933208	0.911861	0.958155	0.930526	0.89121	0.913069	0.906402	0.903431	0.920455	0.929812	0.937204	0.936003	0.915517	0.914544	0.920607	0.919465	0.930179	0.932744	0.922462	0.914842	0.916343	0.91859	0.909393	0.912901	0.919776	0.921172	0.923562
Wild	Parous	1.21057	0.965754	0.929659	1.06895	0.98926	0.864488	1.0256	0.93338	0.824053	0.857631	0.932079	0.975428	0.947827	0.867018	0.919349	1.02829	0.976351	0.937728	0.907963	0.883437	0.916333	0.95429	0.965387	0.942723	0.90169	0.895309	0.955	0.938584	0.921119	0.938632	0.930769	0.940686	0.95085	0.915098	0.919636	0.932435	0.918404	0.915087	0.923537	0.933608	0.918456	0.902635	0.893535	0.893219	0.913248	0.924352	0.911067	0.918622
Wild	Parous	1.19465	0.971194	0.931092	0.951761	1.04673	1.18152	1.22194	1.06011	0.941663	0.925204	0.944881	1.00663	1.07725	1.01416	1.0274	1.09832	1.12336	1.0558	0.982234	0.951415	0.992288	0.996549	0.968609	1.01547	1.01495	0.997865	1.01884	1.02377	1.02026	1.01485	0.999429	1.00731	1.01963	0.991076	0.984398	0.993477	1.00193	1.00122	0.990282	0.978297	0.98908	0.988383	0.980957	0.985236	0.999925	1.00093	0.981656	0.993269
Wild	Parous	0.951637	0.883452	0.849515	0.822632	0.803276	0.799836	0.823956	0.803582	0.791973	0.821881	0.784535	0.828934	0.959634	0.859408	0.831495	0.85765	0.853745	0.836047	0.833374	0.856356	0.877857	0.871888	0.854971	0.879477	0.836768	0.811501	0.881223	0.87786	0.849143	0.84028	0.862344	0.881047	0.878258	0.850047	0.867339	0.881009	0.85031	0.864986	0.87812	0.870757	0.866929	0.864737	0.864524	0.866426	0.868762	0.872088	0.875847	0.875295
Wild	Parous	0.931674	0.851378	0.903648	1.03912	1.01361	0.927602	1.03502	0.862471	0.801759	1.0257	0.96519	0.898673	0.939439	1.02139	1.01016	0.976485	1.0405	0.967552	0.920655	0.975655	1.03128	1.03425	0.991151	0.96028	0.968865	0.99046	0.988385	0.967935	0.973849	1.00847	0.978278	0.986127	1.01509	0.986448	0.991674	1.00685	1.0001	0.997741	0.982062	0.959908	0.970511	0.971332	0.965508	0.971084	0.969994	0.969609	0.977069	0.994207
Wild	Parous	1.47287	1.37631	1.2149	1.23242	1.28214	1.32927	1.38452	1.06713	0.979968	1.23871	1.17066	1.13011	1.24018	1.27863	1.30128	1.32933	1.35795	1.23006	1.13061	1.11839	1.16949	1.21788	1.22741	1.20696	1.1835	1.1931	1.25217	1.22065	1.19416	1.21271	1.20426	1.23466	1.26585	1.20109	1.21587	1.24479	1.21729	1.23573	1.22992	1.19175	1.19468	1.18912	1.18564	1.21008	1.21121	1.20695	1.21691	1.24159
Wild	Parous	1.2152	1.00204	0.871131	0.89696	0.900652	0.893407	0.987295	0.915214	0.862745	0.941324	0.938812	0.964105	1.03461	0.979735	0.997129	1.05577	1.04025	0.945769	0.910371	0.962329	0.93172	0.948705	1.01839	1.01769	0.974176	0.954175	0.997238	0.989282	0.979416	0.997679	1.02754	1.00392	0.963492	0.98337	1.01091	1.01043	0.976323	0.993695	0.989202	0.9539	0.963227	0.972221	0.971717	0.966838	0.985668	0.994755	0.975476	0.978839
Wild	Parous	0.920387	0.842997	0.886465	0.799341	0.781997	0.828584	0.853861	0.827159	0.810964	0.841069	0.846402	0.822736	0.791972	0.794035	0.831697	0.874896	0.870626	0.833784	0.808298	0.812352	0.830929	0.828626	0.814562	0.836473	0.824098	0.815319	0.851976	0.840867	0.825348	0.829287	0.825994	0.846349	0.869552	0.844091	0.833569	0.836044	0.839267	0.835876	0.830936	0.829059	0.836299	0.829109	0.819695	0.830275	0.837794	0.837075	0.830885	0.836569
Wild	Parous	1.13344	1.09062	1.56967	1.44537	1.15317	1.05695	1.33349	1.05071	0.920892	1.14535	1.04276	0.988586	1.07857	1.11141	1.17667	1.24025	1.20299	1.14098	1.07542	1.03212	1.1108	1.13153	1.0853	1.14307	1.1124	1.06305	1.08469	1.10763	1.13011	1.14161	1.09337	1.08578	1.09831	1.05976	1.06324	1.0768	1.06525	1.06848	1.0776	1.08381	1.07968	1.06555	1.0568	1.06972	1.06614	1.05895	1.06324	1.08728
Wild	Parous	0.820675	0.802623	0.821345	0.768001	0.733026	0.733397	0.768386	0.697897	0.66627	0.751649	0.742378	0.708606	0.704557	0.754273	0.768258	0.752965	0.75169	0.730169	0.703168	0.686633	0.695682	0.700736	0.699106	0.712167	0.711472	0.704549	0.704541	0.697866	0.700099	0.714156	0.716859	0.715682	0.707356	0.685694	0.68834	0.700011	0.700851	0.694064	0.696023	0.705215	0.694312	0.687658	0.687593	0.689036	0.691631	0.688061	0.67818	0.683883
Wild	Parous	0.89593	0.832864	0.788266	0.775538	0.828514	0.907455	0.886816	0.80444	0.760858	0.786512	0.789011	0.772068	0.757789	0.784273	0.78392	0.774159	0.793961	0.774069	0.739213	0.719547	0.741671	0.764258	0.7697	0.767176	0.74595	0.734866	0.758027	0.764935	0.771277	0.782243	0.769655	0.77282	0.778419	0.749272	0.762387	0.782094	0.769729	0.770912	0.775587	0.774011	0.756272	0.752323	0.761399	0.771086	0.766478	0.761268	0.764934	0.764874
Wild	Parous	0.825496	0.785472	0.963064	0.820801	0.801172	0.896425	0.933918	0.852028	0.808923	0.875492	0.881437	0.844289	0.828193	0.956739	0.993818	0.953209	0.97429	0.928502	0.889376	0.896221	0.90595	0.927671	0.947308	0.930706	0.901546	0.904816	0.967575	0.942622	0.933005	0.975486	0.948836	0.937764	0.944407	0.934647	0.94784	0.957531	0.941509	0.945691	0.951588	0.951312	0.954062	0.952064	0.948958	0.951862	0.959557	0.961603	0.953162	0.946446
Wild	Parous	0.707417	0.741549	0.8194	0.729393	0.650221	0.638288	0.741312	0.734479	0.683845	0.680929	0.705712	0.716014	0.703949	0.706467	0.714687	0.728743	0.748125	0.730101	0.708922	0.706455	0.702354	0.705096	0.719042	0.746485	0.737375	0.725132	0.748419	0.745492	0.744824	0.757332	0.748256	0.739836	0.732095	0.716023	0.726367	0.74232	0.740745	0.737656	0.74158	0.749341	0.741704	0.729765	0.724352	0.734381	0.745321	0.74846	0.742546	0.742278
Wild	Parous	0.714971	0.793132	0.876755	0.812053	0.794434	0.835098	0.87308	0.781314	0.712016	0.738588	0.795986	0.836926	0.83485	0.803464	0.793518	0.806305	0.825335	0.819019	0.792637	0.765744	0.770972	0.795054	0.813471	0.789936	0.792912	0.806661	0.80024	0.786437	0.790803	0.814957	0.814375	0.805386	0.794041	0.782443	0.795576	0.806035	0.792197	0.79989	0.807474	0.804665	0.798646	0.794453	0.793532	0.795601	0.801475	0.806819	0.807497	0.799553
Wild	Parous	0.836834	0.890888	1.11183	0.989811	0.93474	0.992148	1.11956	0.969529	0.847967	0.876394	0.951269	0.961132	0.920811	1.03369	1.02639	0.943828	0.929981	0.956042	0.94913	0.89932	0.949076	0.994233	0.976173	0.909433	0.912854	0.94745	0.948802	0.960398	0.973259	0.976499	0.963891	0.951156	0.945737	0.950443	0.955013	0.968394	0.990874	0.966574	0.954777	0.966139	0.947541	0.942565	0.949362	0.952214	0.959557	0.961211	0.952933	0.952655
Wild	Parous	0.716063	0.701249	0.782037	0.791987	0.770999	0.773091	0.859765	0.75623	0.679503	0.736492	0.748599	0.732069	0.72393	0.77677	0.774316	0.739938	0.738747	0.731979	0.723825	0.719436	0.71465	0.720089	0.727627	0.712863	0.709267	0.717399	0.72805	0.722558	0.723671	0.736696	0.7281	0.727223	0.726383	0.70231	0.716352	0.736456	0.72738	0.724649	0.722132	0.718978	0.724416	0.719739	0.714298	0.724925	0.727851	0.72689	0.727143	0.724609
Wild	Parous	0.656336	0.663727	0.682594	0.655609	0.639719	0.639372	0.639032	0.612981	0.579891	0.561064	0.601436	0.620584	0.598285	0.603346	0.630413	0.65343	0.639521	0.622499	0.60946	0.600354	0.586527	0.595515	0.618752	0.614133	0.601617	0.594274	0.599338	0.598993	0.597583	0.597866	0.596161	0.597116	0.597611	0.591155	0.59605	0.598259	0.587279	0.588906	0.59437	0.596065	0.587416	0.586084	0.590539	0.592207	0.588086	0.587566	0.594142	0.590046
Wild	Parous	0.587433	0.650547	0.76756	0.607736	0.598142	0.701178	0.70041	0.630237	0.611052	0.688251	0.657149	0.644882	0.685745	0.693117	0.686804	0.685934	0.705278	0.694577	0.66312	0.637704	0.670998	0.686234	0.669717	0.670607	0.676587	0.677649	0.668125	0.669614	0.676182	0.680365	0.674301	0.67583	0.679013	0.666894	0.677786	0.695128	0.695848	0.677422	0.675189	0.692105	0.688362	0.679668	0.679118	0.69602	0.686891	0.676548	0.684203	0.692494
Wild	Parous	1.25743	1.04233	1.08168	1.2833	1.31744	1.20731	1.23873	1.2115	1.144	1.09285	1.18178	1.1823	1.09718	1.2556	1.26549	1.17794	1.20159	1.10992	1.05161	1.08575	1.13814	1.15803	1.13918	1.12844	1.13554	1.15812	1.1809	1.1435	1.12556	1.15177	1.14637	1.16013	1.16921	1.11772	1.15115	1.18852	1.14601	1.1534	1.18275	1.19912	1.15464	1.12874	1.13621	1.17182	1.18009	1.17437	1.17188	1.16058
Wild	Parous	0.870289	0.937039	0.863992	0.779933	0.83985	0.976865	0.893452	0.757953	0.724891	0.820185	0.739401	0.726064	0.827739	0.863637	0.830666	0.802474	0.848235	0.810664	0.762188	0.75844	0.804206	0.814998	0.787465	0.798319	0.78152	0.766427	0.78951	0.809458	0.810029	0.795658	0.801891	0.816652	0.818459	0.784485	0.803506	0.834784	0.826936	0.809527	0.814084	0.835126	0.812922	0.80293	0.813403	0.835274	0.824453	0.814161	0.826943	0.830797
Wild	Parous	0.431336	0.438128	0.430511	0.457185	0.477754	0.479996	0.465534	0.46737	0.47011	0.459242	0.452672	0.456784	0.467308	0.467671	0.47321	0.479699	0.4767	0.456117	0.446511	0.457829	0.453916	0.455438	0.464609	0.468267	0.465141	0.464795	0.474314	0.467236	0.463233	0.47014	0.468192	0.476607	0.482364	0.45791	0.461704	0.474342	0.471122	0.466467	0.469025	0.476066	0.468258	0.468272	0.473725	0.473893	0.47267	0.474428	0.479554	0.476818
Wild	Parous	0.829514	0.964614	0.8839	0.849532	0.948711	1.11383	0.995673	0.826954	0.768362	0.832196	0.803555	0.795533	0.83537	0.833306	0.831395	0.841263	0.861261	0.829555	0.803344	0.813692	0.827199	0.825521	0.815275	0.824659	0.817105	0.807436	0.815745	0.816478	0.828538	0.851079	0.83534	0.826009	0.823878	0.810304	0.820878	0.838283	0.840572	0.833589	0.832394	0.837521	0.830405	0.817474	0.814297	0.835749	0.836312	0.829324	0.829686	0.831017
Wild	Parous	0.563058	0.575599	0.597477	0.65999	0.637405	0.58137	0.611524	0.600948	0.570524	0.552413	0.537742	0.543249	0.565275	0.574793	0.589912	0.600866	0.590966	0.567322	0.55474	0.561439	0.562938	0.565951	0.569704	0.567626	0.558361	0.555666	0.570255	0.573504	0.568751	0.563802	0.570165	0.571589	0.568421	0.569678	0.572737	0.573301	0.569432	0.568957	0.569784	0.568243	0.557124	0.555548	0.562298	0.568605	0.569904	0.571064	0.574952	0.5741
Wild	Parous	0.983055	0.924361	1.38392	1.34724	1.10543	1.01382	1.24916	1.14427	0.999747	1.02864	1.12532	1.12871	1.05201	1.12471	1.20299	1.18225	1.05326	1.07643	1.133	1.11396	1.04843	1.07623	1.15513	1.05231	1.02324	1.05984	1.11029	1.06109	1.05387	1.12869	1.10988	1.08024	1.06551	1.06495	1.08195	1.09078	1.07832	1.112	1.11226	1.07337	1.09459	1.10809	1.09623	1.06742	1.08844	1.11286	1.10115	1.09166
Wild	Parous	0.74513	0.855775	0.861847	0.732112	0.796655	0.963846	0.782753	0.708686	0.711406	0.735325	0.709795	0.711261	0.75066	0.755206	0.743692	0.739515	0.759778	0.728302	0.688151	0.674235	0.698054	0.701177	0.689962	0.730506	0.720927	0.695231	0.707094	0.7258	0.719969	0.693688	0.710042	0.733371	0.73428	0.692708	0.714025	0.74231	0.717424	0.710974	0.717778	0.725777	0.712404	0.71113	0.720553	0.726273	0.7147	0.708317	0.718841	0.718675
Wild	Parous	0.94847	0.869482	0.822161	0.878407	0.85775	0.784377	0.766403	0.806757	0.807721	0.727876	0.759631	0.827012	0.851254	0.759223	0.800799	0.877072	0.772246	0.731113	0.750142	0.796429	0.77649	0.787032	0.822554	0.784036	0.7671	0.783611	0.820823	0.806893	0.787041	0.788637	0.799185	0.791606	0.771494	0.761287	0.775876	0.783406	0.763219	0.777036	0.791128	0.788016	0.774633	0.782825	0.795179	0.778989	0.779032	0.789427	0.795858	0.775918
Wild	Parous	0.89629	1.02449	1.02841	0.907725	0.927291	1.01279	0.913953	0.837164	0.831158	0.898503	0.941398	0.924716	0.890201	0.950545	0.98011	0.96744	0.953402	0.926051	0.897337	0.879056	0.887341	0.894976	0.900732	0.927991	0.920544	0.902289	0.907332	0.907747	0.90097	0.894705	0.913159	0.931572	0.929209	0.893959	0.909237	0.927134	0.901862	0.905019	0.913618	0.914433	0.909484	0.904485	0.909263	0.93127	0.918562	0.905285	0.915601	0.919675
Wild	Parous	0.747449	0.786168	0.803043	0.803468	0.79141	0.774918	0.762806	0.739108	0.719555	0.713375	0.710439	0.71552	0.730268	0.756135	0.773074	0.777951	0.775417	0.749089	0.726375	0.723173	0.732817	0.74534	0.752716	0.750353	0.740807	0.736467	0.746807	0.752776	0.749419	0.740067	0.739854	0.738041	0.729456	0.713193	0.730364	0.750113	0.740043	0.728497	0.732404	0.747516	0.740358	0.728628	0.722237	0.727221	0.731951	0.736641	0.74066	0.734087
Wild	Parous	0.854154	0.939911	1.05237	0.939456	0.89375	0.959553	1.17352	1.02205	0.898506	0.978234	0.980777	0.930089	0.900397	1.00214	1.05195	1.02883	1.01022	0.97902	0.931217	0.886383	0.915027	0.925592	0.904495	0.909076	0.909548	0.909122	0.913624	0.896043	0.895396	0.919722	0.911221	0.912939	0.91366	0.879625	0.904052	0.931886	0.905597	0.898128	0.906898	0.916999	0.894375	0.882722	0.887616	0.901059	0.901025	0.894595	0.891251	0.895106
Wild	Parous	0.605717	0.587854	0.609483	0.594147	0.58782	0.585329	0.560128	0.552954	0.547542	0.530652	0.534561	0.5414	0.547604	0.576132	0.569599	0.544717	0.537953	0.531877	0.52053	0.508827	0.526533	0.543483	0.545458	0.536157	0.525559	0.525244	0.540422	0.537623	0.533922	0.537468	0.532461	0.53395	0.535649	0.521705	0.524997	0.53073	0.524366	0.528373	0.535716	0.539936	0.535837	0.529856	0.528473	0.536201	0.531909	0.528497	0.534491	0.533495
Wild	Parous	0.630962	0.678197	0.695593	0.702996	0.732081	0.743208	0.660151	0.669659	0.709271	0.701326	0.651631	0.643504	0.686062	0.716529	0.702922	0.688356	0.727375	0.7024	0.678714	0.693183	0.67868	0.674664	0.688922	0.704206	0.683675	0.670526	0.705122	0.699694	0.682822	0.680239	0.700801	0.704552	0.68934	0.675981	0.69491	0.709023	0.688042	0.689759	0.697594	0.700242	0.694488	0.694428	0.696813	0.692965	0.692566	0.694981	0.696618	0.68756
Wild	Parous	0.792772	0.763042	0.854058	0.862279	0.804268	0.75354	0.783666	0.772451	0.7444	0.736696	0.760921	0.768323	0.750297	0.748459	0.773285	0.792453	0.765337	0.782047	0.791101	0.761855	0.752594	0.758158	0.763915	0.74497	0.750166	0.764245	0.760387	0.750094	0.751062	0.763413	0.753073	0.747988	0.753606	0.764191	0.7618	0.758536	0.765123	0.76414	0.757957	0.753199	0.763265	0.762896	0.758944	0.768327	0.77427	0.769807	0.758127	0.764332
Wild	Parous	0.605717	0.581299	0.607398	0.715622	0.685696	0.58427	0.581488	0.62233	0.646261	0.618187	0.616784	0.618495	0.618824	0.64353	0.66579	0.671043	0.655514	0.648193	0.647401	0.647882	0.645619	0.652698	0.663043	0.654994	0.638339	0.635281	0.658567	0.642221	0.637085	0.662351	0.668523	0.663008	0.654274	0.651785	0.651085	0.649472	0.64697	0.654201	0.655731	0.650303	0.65745	0.661321	0.660308	0.658362	0.660954	0.659701	0.651725	0.654138
Wild	Parous	0.753042	0.791753	0.877361	0.757314	0.75201	0.830262	0.814625	0.773145	0.774287	0.835537	0.776181	0.749364	0.795528	0.85449	0.861135	0.835426	0.829596	0.813257	0.805871	0.814438	0.809879	0.801413	0.789877	0.768817	0.761828	0.7722	0.794706	0.801278	0.800901	0.798837	0.783088	0.791243	0.809646	0.797292	0.808883	0.819459	0.804501	0.803635	0.811106	0.815161	0.792934	0.795831	0.811705	0.807039	0.800101	0.799656	0.806674	0.804344
Wild	Parous	0.776818	0.809859	0.898529	0.775906	0.738876	0.780407	0.812258	0.790495	0.773992	0.798277	0.768288	0.75166	0.764707	0.765272	0.770993	0.777324	0.774143	0.763378	0.753535	0.746583	0.723432	0.737941	0.771983	0.738338	0.746362	0.772939	0.768376	0.747211	0.740859	0.754269	0.742888	0.752995	0.768302	0.741134	0.739774	0.752776	0.758884	0.757179	0.755816	0.756838	0.753678	0.752625	0.752578	0.750664	0.756944	0.762047	0.76014	0.764307
Wild	Parous	0.760309	0.779313	0.740045	0.790388	0.805967	0.791597	0.822787	0.808503	0.763903	0.72393	0.74216	0.752723	0.736584	0.737371	0.745844	0.753362	0.751256	0.740553	0.738481	0.74961	0.747322	0.741065	0.736397	0.735457	0.717575	0.708662	0.731899	0.729635	0.729609	0.742492	0.733526	0.730965	0.733544	0.726278	0.73348	0.739449	0.730832	0.733887	0.738923	0.740166	0.737445	0.741532	0.745991	0.739334	0.735788	0.737156	0.741567	0.742541
Wild	Parous	0.991392	1.008	1.153	1.10138	1.07491	1.13314	1.29874	1.12917	1.01417	1.11063	1.23449	1.2717	1.22067	1.24186	1.28149	1.2942	1.24495	1.20927	1.18225	1.1667	1.21548	1.27445	1.27494	1.17175	1.14796	1.17671	1.19953	1.15997	1.14071	1.16701	1.16297	1.15718	1.15404	1.14837	1.17898	1.21326	1.21096	1.18995	1.18	1.18401	1.1731	1.16288	1.15909	1.16471	1.18513	1.20645	1.21418	1.20017
Wild	Parous	0.938359	1.00688	0.925801	0.974515	0.976425	0.940657	0.966639	1.02207	1.01274	0.926826	1.02942	1.08592	1.01154	1.03895	1.01316	0.98731	1.04735	0.997028	0.959097	0.989467	0.947024	0.968787	1.0399	0.990342	0.947329	0.937743	0.961063	0.960847	0.968116	0.991198	0.977727	0.973866	0.977863	0.965893	0.977441	0.991769	0.98597	0.978715	0.981796	0.99141	0.981148	0.978715	0.983255	0.984735	0.990132	0.994304	0.991524	0.974014
Wild	Parous	0.755185	0.744193	0.714461	0.749624	0.789443	0.821676	0.860756	0.821141	0.780433	0.78644	0.757869	0.752281	0.775289	0.770904	0.762475	0.754255	0.747199	0.76522	0.766201	0.738114	0.764313	0.774129	0.757078	0.756684	0.748062	0.73809	0.736842	0.730308	0.736474	0.756427	0.754336	0.747779	0.743711	0.74411	0.743969	0.747678	0.756283	0.750157	0.744285	0.744843	0.746936	0.743268	0.738915	0.742327	0.738664	0.739322	0.749327	0.744271
Wild	Parous	0.843104	0.863679	0.855799	0.754605	0.777917	0.891266	0.887702	0.824625	0.795206	0.82901	0.80347	0.767617	0.752989	0.784776	0.807081	0.80875	0.798576	0.787985	0.772482	0.758346	0.787219	0.794688	0.777352	0.786953	0.789765	0.781349	0.767577	0.766247	0.768744	0.771069	0.783838	0.780722	0.764985	0.756349	0.765612	0.772006	0.760065	0.759332	0.767615	0.776244	0.765765	0.765718	0.771909	0.769019	0.769782	0.77042	0.767316	0.762298
Wild	Parous	0.837716	0.86019	0.854853	0.793022	0.838117	0.9577	0.940731	0.961389	0.990819	0.977304	0.945625	0.923756	0.917871	0.920772	0.945985	0.955654	0.907776	0.912801	0.926152	0.911083	0.890587	0.893558	0.915459	0.922245	0.913015	0.909342	0.927566	0.913123	0.909225	0.930112	0.9282	0.922625	0.916646	0.906903	0.904521	0.907386	0.910454	0.907191	0.902826	0.901881	0.910008	0.904566	0.895761	0.903706	0.911182	0.914293	0.912709	0.909022
Wild	Parous	0.922804	0.908406	0.841557	0.823086	0.866294	0.948948	0.991098	0.921497	0.874007	0.908491	0.860735	0.87182	0.950943	0.901385	0.897334	0.91897	0.898403	0.893518	0.889711	0.879771	0.893272	0.919108	0.930832	0.888527	0.875523	0.884063	0.888238	0.874407	0.867619	0.877576	0.887623	0.890152	0.885148	0.877944	0.869536	0.870425	0.88352	0.875752	0.872502	0.879474	0.87401	0.871982	0.878797	0.894116	0.885134	0.873044	0.874593	0.877187
Wild	Parous	0.960641	0.824163	0.784842	0.815393	0.880119	0.969823	1.07743	0.969347	0.881429	0.917442	0.871326	0.864883	0.918217	0.926268	0.930907	0.91946	0.876475	0.901231	0.917171	0.885495	0.933091	0.957258	0.938369	0.94336	0.9371	0.923012	0.911878	0.90328	0.910226	0.930176	0.9282	0.921764	0.917799	0.91829	0.918803	0.920702	0.923196	0.909475	0.91286	0.934117	0.926068	0.920828	0.923923	0.931262	0.932282	0.930074	0.927996	0.922608
Wild	Parous	0.723336	0.753312	0.716195	0.685256	0.67186	0.681918	0.718775	0.698613	0.681992	0.715055	0.721663	0.710486	0.695926	0.69316	0.715043	0.729477	0.696119	0.693963	0.696862	0.687883	0.703416	0.714243	0.710954	0.70248	0.699341	0.700412	0.700507	0.688999	0.691785	0.711869	0.703644	0.705547	0.71363	0.702626	0.698993	0.70772	0.723078	0.709942	0.702206	0.710126	0.714287	0.708615	0.704526	0.717448	0.715754	0.709815	0.710342	0.712155
Wild	Parous	0.75301	0.692725	0.637046	0.610155	0.634894	0.703137	0.774811	0.738826	0.682069	0.672677	0.673343	0.677568	0.681823	0.682229	0.69228	0.699031	0.68333	0.666419	0.652837	0.648594	0.674294	0.692179	0.687996	0.672359	0.660475	0.659403	0.669209	0.663195	0.659563	0.665956	0.666169	0.669617	0.672207	0.663688	0.667378	0.677143	0.681974	0.674881	0.668303	0.668109	0.673327	0.67115	0.667408	0.673428	0.670903	0.672376	0.683993	0.680812
Wild	Parous	1.10616	1.11844	1.30944	1.13069	1.11667	1.25442	1.30632	1.13318	1.07024	1.23719	1.25363	1.20238	1.17339	1.20293	1.24839	1.23807	1.13304	1.12474	1.14054	1.13425	1.18102	1.20692	1.18563	1.14767	1.15121	1.15806	1.12601	1.13504	1.16171	1.17882	1.1588	1.14751	1.14483	1.13029	1.14088	1.16021	1.16431	1.14161	1.1398	1.16117	1.14644	1.12703	1.12606	1.15923	1.14594	1.12519	1.12945	1.13523
Wild	Parous	1.05934	1.05282	0.87613	0.802774	0.822171	0.91072	1.00218	0.984716	0.938046	0.932349	0.903051	0.916563	0.968952	0.944518	0.933721	0.931869	0.910902	0.886235	0.885156	0.912668	0.91251	0.935901	0.966067	0.919279	0.903228	0.9112	0.914569	0.896423	0.900624	0.933428	0.920815	0.908366	0.906182	0.90769	0.900661	0.898996	0.911622	0.910904	0.901319	0.893694	0.908813	0.906531	0.898788	0.913488	0.911928	0.910705	0.920855	0.912913
Wild	Parous	1.03828	1.09018	1.14036	1.00685	1.05922	1.23491	1.10477	1.04015	1.06639	1.15768	1.10613	1.10253	1.17262	1.11408	1.11005	1.12572	1.0798	1.06226	1.04515	1.02135	1.05596	1.09624	1.1078	1.07971	1.08429	1.09342	1.06807	1.06222	1.07545	1.09433	1.08118	1.07453	1.07524	1.06649	1.06899	1.07213	1.06689	1.07369	1.07822	1.0758	1.07572	1.07614	1.0808	1.09271	1.07758	1.06768	1.08184	1.08267
Wild	Parous	0.670021	0.63569	0.56263	0.566822	0.613499	0.662591	0.646318	0.634572	0.638934	0.650762	0.624073	0.620097	0.64141	0.616528	0.625994	0.645448	0.62245	0.605798	0.602911	0.610484	0.609258	0.622021	0.638907	0.619906	0.601748	0.599897	0.617917	0.617169	0.612142	0.614008	0.622582	0.623321	0.618271	0.618692	0.619568	0.618969	0.617004	0.619684	0.622247	0.623182	0.62616	0.624957	0.62329	0.627407	0.62471	0.622871	0.62702	0.627919
Wild	Parous	0.805864	0.756736	0.725879	0.721608	0.771229	0.822297	0.753093	0.714021	0.729289	0.787688	0.767733	0.758076	0.781061	0.774686	0.777661	0.784928	0.777569	0.742273	0.722651	0.738573	0.758979	0.757587	0.746003	0.769033	0.758021	0.747014	0.77583	0.759738	0.741646	0.747231	0.769217	0.766638	0.743221	0.728791	0.741056	0.756108	0.75115	0.747743	0.745908	0.746333	0.752979	0.754323	0.752773	0.755484	0.755252	0.753142	0.75121	0.750743
Wild	Parous	1.0582	0.921188	0.917771	0.900102	0.906019	0.951222	1.04783	1.02716	0.97278	0.964208	0.933086	0.925721	0.951939	0.98932	0.981696	0.955425	0.956434	0.938423	0.915386	0.904474	0.919547	0.933	0.93241	0.919612	0.926836	0.94917	0.966833	0.935053	0.927854	0.962559	0.947847	0.934406	0.928773	0.918188	0.914386	0.920043	0.931877	0.928424	0.926297	0.932028	0.940297	0.927281	0.912979	0.927535	0.926551	0.918737	0.91793	0.934108
Wild	Parous	0.792991	0.731515	0.747305	0.707263	0.750437	0.855944	0.859298	0.752082	0.710294	0.797228	0.782573	0.768522	0.793212	0.806076	0.817829	0.815678	0.787243	0.782478	0.792423	0.803606	0.807721	0.814414	0.818383	0.801531	0.800428	0.80645	0.801714	0.782001	0.77958	0.800757	0.803617	0.81038	0.814209	0.794847	0.791901	0.799835	0.806692	0.808916	0.807152	0.803619	0.802564	0.798587	0.796254	0.802146	0.799667	0.799557	0.807934	0.806556
Wild	Parous	1.0789	0.972333	1.0354	0.945766	0.915827	0.967134	1.06971	0.997788	0.94388	1.0231	0.999318	0.980535	1.00756	1.04846	1.01465	0.959931	0.959343	0.981906	0.976723	0.937877	0.968154	0.994115	0.988666	0.971364	0.980045	0.991536	0.974884	0.959769	0.973916	1.00664	0.957849	0.963572	0.995567	0.944153	0.950392	0.979187	0.977753	0.950777	0.945917	0.969248	0.976681	0.964238	0.955013	0.976638	0.967016	0.961947	0.984036	0.980365
Wild	Parous	1.23146	1.10188	0.939969	1.16993	1.13802	0.955324	1.06612	1.16129	1.08061	0.913058	0.957352	0.987718	0.935155	0.923729	0.995334	1.0404	0.908344	0.933057	1.012	1.0271	0.949537	0.948027	1.01144	0.987018	0.987	1.00414	1.00398	0.970529	0.967208	1.00528	0.997766	0.97339	0.959575	0.980104	0.963786	0.944987	0.957767	0.977159	0.982015	0.975151	0.997285	0.983737	0.95982	0.974341	0.978524	0.973157	0.968527	0.981131
Wild	Parous	0.828752	0.785923	0.761174	0.805066	0.799434	0.736978	0.676509	0.721487	0.800442	0.805568	0.784509	0.760731	0.743327	0.725951	0.770656	0.809582	0.736259	0.748646	0.788368	0.789568	0.736472	0.737803	0.783033	0.76386	0.758019	0.762487	0.759242	0.757735	0.757592	0.756451	0.747927	0.745235	0.753705	0.773905	0.765325	0.753195	0.762336	0.775416	0.772625	0.758823	0.773083	0.769413	0.755717	0.757458	0.764642	0.767905	0.764572	0.772079
Wild	Parous	0.997974	1.03262	1.06022	1.1007	1.14712	1.16427	1.10936	1.2648	1.36411	1.12348	1.1728	1.2763	1.28617	1.17908	1.19897	1.25789	1.17586	1.13655	1.14127	1.1632	1.11587	1.12018	1.17126	1.15674	1.18521	1.22412	1.20963	1.19813	1.18826	1.18227	1.20365	1.19715	1.17201	1.16901	1.17178	1.16634	1.15248	1.18555	1.18247	1.1445	1.19703	1.1882	1.1462	1.15587	1.16794	1.17318	1.17404	1.1952
Wild	Parous	0.911633	0.958254	0.982552	0.952919	0.924704	0.894387	0.841192	0.843783	0.864961	0.867628	0.900791	0.902857	0.863873	0.832229	0.88433	0.920504	0.800755	0.817633	0.893247	0.93263	0.879056	0.859431	0.88001	0.867846	0.849006	0.850148	0.886182	0.885885	0.888128	0.907072	0.89095	0.872563	0.862236	0.859758	0.860677	0.863015	0.867305	0.885747	0.885527	0.868741	0.888664	0.890208	0.876491	0.871917	0.873942	0.873893	0.869108	0.878433
Wild	Parous	1.23573	1.14022	0.882544	1.07166	1.06552	0.901021	0.944095	0.994702	0.966323	0.87554	0.920018	0.986796	1.00891	0.997176	1.04608	1.06055	0.923333	0.932768	0.967125	0.936064	0.90768	0.934004	0.992209	0.970928	0.955922	0.963804	0.985016	0.944132	0.930569	0.968243	0.962933	0.940833	0.931494	0.964421	0.964112	0.949235	0.950142	0.969989	0.957732	0.927685	0.985722	0.993882	0.96209	0.960033	0.959256	0.958972	0.962124	0.977152
Wild	Parous	0.824188	0.82497	0.791798	0.835419	0.82301	0.762883	0.731116	0.76839	0.807591	0.781681	0.78269	0.776867	0.756003	0.740513	0.755275	0.769389	0.739107	0.734653	0.753901	0.77439	0.727183	0.718988	0.754042	0.762193	0.767087	0.769594	0.766124	0.754154	0.751972	0.76162	0.754461	0.746189	0.745531	0.757239	0.747349	0.737482	0.747054	0.753685	0.751173	0.745434	0.760177	0.756888	0.744344	0.746769	0.750979	0.749837	0.743565	0.751092
Wild	Parous	0.969402	1.03833	1.18828	1.28444	1.1146	0.919001	0.852043	0.968826	1.11116	1.02182	1.04038	1.03597	0.975033	0.926818	0.977306	1.04355	0.968091	0.964374	0.998336	1.01775	0.966245	0.962486	1.0058	1.00336	1.01264	1.02621	1.02452	1.02617	1.01838	1.0018	1.00441	0.999486	0.995463	1.01634	0.996357	0.975067	0.98712	0.996097	0.992579	0.986587	1.01849	1.01673	0.989577	0.97654	0.993217	1.00028	0.978009	0.988397
Wild	Parous	1.42626	1.40838	1.09991	1.24348	1.3174	1.18018	1.04411	1.13786	1.30062	1.23579	1.18181	1.1917	1.2056	1.02678	1.03478	1.13587	1.11635	1.12514	1.15737	1.17578	1.09802	1.06566	1.09609	1.1486	1.1567	1.14711	1.16765	1.19403	1.19142	1.15543	1.12898	1.10402	1.09739	1.13559	1.1532	1.14491	1.1328	1.18241	1.18392	1.12783	1.14505	1.1573	1.14564	1.11819	1.12785	1.14757	1.14835	1.12961
Wild	Parous	1.06237	0.931122	0.976454	1.25134	1.30789	1.06684	0.910514	0.968063	1.0881	1.06149	1.04823	0.979064	0.908379	1.00324	1.08735	1.06684	0.957793	0.925709	0.952574	1.00016	0.952956	0.966911	1.02	0.931542	0.921446	0.968546	1.00812	1.00469	0.97496	0.948057	0.965827	0.97253	0.965924	0.972152	0.961929	0.948224	0.949274	0.989143	0.992523	0.953035	0.96163	0.966055	0.964211	0.969874	0.977691	0.975324	0.96327	0.982189
Wild	Parous	0.737911	0.774162	0.803943	0.92107	0.886815	0.778133	0.783793	0.782559	0.763209	0.745805	0.796655	0.840579	0.832149	0.782553	0.815668	0.865458	0.801248	0.784015	0.810629	0.850322	0.808274	0.804103	0.836453	0.809247	0.832684	0.866053	0.841518	0.830181	0.83152	0.839609	0.849426	0.846279	0.835908	0.834626	0.837419	0.837737	0.8344	0.85185	0.849799	0.828939	0.848944	0.848185	0.832135	0.82987	0.83836	0.844061	0.840816	0.851209
Wild	Parous	0.884774	0.860867	0.893234	0.95306	0.881717	0.777406	0.781131	0.810352	0.803524	0.750013	0.79442	0.836771	0.833016	0.837501	0.845178	0.829468	0.772229	0.761047	0.780647	0.801518	0.76382	0.762022	0.795579	0.788506	0.786188	0.792387	0.799987	0.798224	0.800341	0.808088	0.797995	0.786778	0.78389	0.79456	0.788343	0.781083	0.789037	0.80166	0.79656	0.781692	0.809677	0.800212	0.777401	0.795086	0.794035	0.783512	0.780129	0.795507
Wild	Parous	0.90969	0.903441	0.85918	0.90333	0.882847	0.809939	0.770112	0.811514	0.837673	0.775942	0.791515	0.833684	0.855767	0.805308	0.819838	0.854576	0.812932	0.802656	0.819404	0.8407	0.815868	0.801635	0.80816	0.813865	0.816313	0.825515	0.84632	0.82355	0.807357	0.817149	0.817839	0.803494	0.791796	0.810627	0.822684	0.816051	0.797967	0.819924	0.821543	0.796163	0.815714	0.816455	0.804228	0.808919	0.825562	0.829691	0.811803	0.810614
Wild	Parous	1.14067	1.09409	1.12827	1.08629	1.05152	1.04545	1.06515	1.11067	1.1101	1.04789	1.09559	1.16738	1.1867	1.12247	1.11593	1.13032	1.08949	1.07037	1.07714	1.09845	1.09026	1.09782	1.11309	1.08078	1.08311	1.10014	1.09665	1.11591	1.10814	1.07247	1.10752	1.0943	1.06243	1.11054	1.12264	1.11303	1.11675	1.12451	1.12107	1.10517	1.09023	1.09091	1.1026	1.11237	1.11863	1.11412	1.10061	1.1039
Wild	Parous	1.50548	1.30131	1.5845	1.72707	1.43532	1.28585	1.62932	1.54774	1.32663	1.28756	1.3006	1.32731	1.3654	1.49633	1.44432	1.34108	1.37375	1.35988	1.31903	1.29586	1.35093	1.4095	1.41087	1.3349	1.3246	1.34118	1.32255	1.30423	1.30676	1.32673	1.31401	1.32086	1.33913	1.32846	1.32043	1.32475	1.34303	1.36872	1.35534	1.31634	1.33672	1.33717	1.32229	1.32529	1.3327	1.33279	1.32543	1.34631
Wild	Parous	0.707106	0.678741	0.757655	0.738245	0.671095	0.632472	0.679338	0.694208	0.67607	0.659085	0.675597	0.700007	0.710175	0.690369	0.689824	0.69363	0.671109	0.654179	0.6522	0.663233	0.661251	0.666231	0.675266	0.66543	0.663289	0.667639	0.670514	0.667758	0.668694	0.673891	0.664736	0.660802	0.66642	0.677711	0.672363	0.66406	0.666892	0.672634	0.673468	0.669075	0.668519	0.669191	0.669092	0.666645	0.66725	0.668497	0.667953	0.665771
Wild	Parous	1.97388	1.81272	10	2.0127	1.76114	1.85717	1.92291	1.55068	1.3796	1.43091	1.45171	1.53503	1.71251	1.78034	1.60042	1.46127	1.49756	1.41041	1.34239	1.37195	1.51089	1.5777	1.50797	1.45939	1.50328	1.5577	1.51373	1.57068	1.61562	1.56586	1.48728	1.43768	1.44707	1.54931	1.50126	1.46033	1.5546	1.56389	1.52458	1.48679	1.48068	1.45636	1.44306	1.4873	1.50337	1.48952	1.4701	1.48723
Wild	Parous	1.62158	1.85646	10	2.16051	1.46904	1.31701	1.69765	1.58276	1.3796	1.43091	1.45171	1.55133	1.70703	1.48009	1.47377	1.60873	1.64473	1.51021	1.4284	1.45651	1.47557	1.49896	1.50864	1.45819	1.54752	1.6473	1.52732	1.51602	1.55036	1.5642	1.49017	1.43768	1.44634	1.54629	1.52795	1.5108	1.61365	1.62058	1.57344	1.52888	1.51779	1.50939	1.50806	1.52759	1.55695	1.54964	1.50101	1.51214
Wild	Parous	1.32639	1.1404	1.18734	1.25069	1.16907	1.0868	1.18489	1.21481	1.12214	1.01403	1.09674	1.1765	1.14565	1.12408	1.1698	1.20805	1.11869	1.06499	1.04126	1.03961	1.08006	1.10279	1.09336	1.08686	1.08331	1.08243	1.08088	1.06246	1.05907	1.08089	1.10219	1.09013	1.06841	1.08593	1.07527	1.06591	1.08475	1.08586	1.06879	1.04911	1.05943	1.05933	1.05138	1.05319	1.05932	1.0588	1.04935	1.05464
Wild	Parous	0.898443	0.87174	0.977707	0.977725	0.891228	0.833817	0.897571	0.899931	0.847555	0.804562	0.840699	0.879754	0.878952	0.85651	0.88349	0.911676	0.857309	0.830498	0.834293	0.856183	0.86029	0.864931	0.866279	0.841461	0.837069	0.847092	0.853793	0.851166	0.852716	0.861573	0.860393	0.84633	0.835711	0.852427	0.856328	0.853224	0.855285	0.860487	0.861543	0.85557	0.843778	0.841088	0.843523	0.840955	0.845834	0.849933	0.847287	0.845718
Wild	Parous	1.26973	1.11294	1.49467	1.71312	1.24151	1.04737	1.45571	1.53007	1.297	1.26299	1.36228	1.35797	1.25027	1.33642	1.4217	1.38599	1.24285	1.27062	1.29789	1.23069	1.26975	1.34963	1.39796	1.32568	1.31079	1.33987	1.35928	1.31117	1.32018	1.41118	1.37415	1.2995	1.2664	1.33667	1.31831	1.2882	1.33153	1.38937	1.36259	1.28498	1.32172	1.33366	1.31753	1.3207	1.32826	1.3308	1.32278	1.30292
Wild	Parous	1.18711	1.05356	1.09758	1.15647	1.09223	1.03986	1.21403	1.21231	1.07155	0.979254	1.05831	1.13323	1.10805	1.09353	1.10863	1.11985	1.08058	1.0674	1.05115	1.02198	1.0308	1.0697	1.10654	1.07562	1.07698	1.09565	1.09291	1.07292	1.07112	1.09122	1.0782	1.05065	1.03748	1.0695	1.06364	1.05773	1.09	1.10514	1.09466	1.06988	1.05703	1.06128	1.06895	1.06038	1.06968	1.0755	1.06446	1.06905
Wild	Parous	1.2052	1.19033	1.38951	1.4901	1.33154	1.18466	1.20251	1.26543	1.22222	1.08024	1.11471	1.22598	1.3012	1.16616	1.13127	1.15938	1.1517	1.11266	1.07916	1.07556	1.11808	1.13912	1.13081	1.14869	1.15224	1.14486	1.14	1.13669	1.13372	1.13387	1.15382	1.13918	1.11235	1.12924	1.12594	1.12957	1.16385	1.16152	1.15192	1.14726	1.13052	1.12035	1.12523	1.14672	1.12833	1.11242	1.12705	1.13472
Wild	Parous	0.983658	0.965436	1.00176	1.06307	0.986748	0.902753	0.974354	0.967295	0.912873	0.888568	0.933775	0.975627	0.964756	0.905587	0.919134	0.955071	0.913585	0.905136	0.901798	0.886473	0.899051	0.922759	0.938304	0.922726	0.919045	0.925803	0.930208	0.923577	0.921982	0.92908	0.922968	0.919037	0.917951	0.913318	0.913458	0.918973	0.92748	0.931863	0.927649	0.918244	0.916176	0.914963	0.916415	0.923568	0.918645	0.911872	0.911838	0.912957
Wild	Parous	1.68106	1.20375	1.76285	2.14523	1.4447	1.19949	1.45347	1.53501	1.35543	1.23082	1.37343	1.49882	1.40792	1.34293	1.45562	1.58728	1.36822	1.34067	1.35415	1.32333	1.32979	1.38596	1.44161	1.36088	1.34668	1.36311	1.34264	1.31963	1.33635	1.39132	1.38583	1.323	1.28948	1.39316	1.37967	1.34124	1.38795	1.42357	1.39305	1.32694	1.32217	1.35335	1.38371	1.36516	1.36365	1.36517	1.35508	1.34502
Wild	Parous	1.21864	1.14933	1.18844	1.26166	1.12496	1.00003	1.08538	1.0578	1.01536	1.06156	1.09337	1.09893	1.08461	1.07227	1.09075	1.09325	1.02721	1.03147	1.03711	1.00866	1.04338	1.06753	1.06005	1.05388	1.06866	1.07929	1.05732	1.03439	1.04329	1.08078	1.06996	1.0434	1.02767	1.04371	1.0558	1.06766	1.08536	1.08586	1.06954	1.04899	1.04835	1.04967	1.05361	1.06509	1.05876	1.04919	1.04865	1.04877
Wild	Parous	0.88939	0.93393	0.962319	0.949546	0.902286	0.879868	0.949511	0.946169	0.884344	0.834555	0.868931	0.925695	0.947917	0.893173	0.905567	0.941844	0.903003	0.878164	0.870512	0.875443	0.893739	0.896254	0.884453	0.886332	0.892854	0.894582	0.886391	0.89076	0.894234	0.88958	0.884342	0.882251	0.884881	0.891934	0.890129	0.885892	0.886789	0.890994	0.889616	0.882838	0.882506	0.882846	0.88558	0.893562	0.890849	0.883761	0.879848	0.881583
Wild	Parous	1.30151	1.31817	1.34925	1.43644	1.22962	1.06614	1.15901	1.18613	1.12265	1.05965	1.10477	1.20931	1.28297	1.15713	1.09815	1.09459	1.09218	1.05932	1.04474	1.06758	1.06143	1.06796	1.0871	1.08163	1.07718	1.0758	1.07429	1.07402	1.07613	1.07686	1.06179	1.04708	1.04379	1.05999	1.07233	1.07861	1.08278	1.09219	1.08371	1.06088	1.05966	1.06128	1.06244	1.06409	1.06111	1.06145	1.06763	1.06109
Wild	Parous	1.08181	0.981219	1.02324	1.08646	1.00399	0.915383	0.988578	0.980289	0.924858	0.898768	0.912533	0.947244	0.974117	0.943655	0.949489	0.962445	0.921429	0.878191	0.864862	0.888385	0.909464	0.910172	0.897372	0.898803	0.904975	0.906208	0.897317	0.900183	0.908901	0.915447	0.910936	0.901027	0.891593	0.888034	0.889727	0.896052	0.905003	0.910851	0.903857	0.888852	0.887835	0.888344	0.890864	0.898709	0.895201	0.889895	0.890909	0.893411
Wild	Parous	1.62158	1.82458	10	10	1.97994	1.48035	1.4954	1.5744	1.5084	1.325	1.30926	1.39506	1.51813	1.45283	1.4392	1.4542	1.41096	1.37627	1.3125	1.24955	1.39267	1.45651	1.35753	1.32592	1.36526	1.41157	1.38506	1.39633	1.40566	1.3837	1.333	1.32409	1.35014	1.36735	1.36407	1.37452	1.42106	1.4284	1.39257	1.35014	1.36883	1.38259	1.377	1.3598	1.34521	1.34117	1.34877	1.35869
Wild	Parous	1.16566	1.16918	1.34551	1.16993	1.0251	0.986424	1.0707	1.05184	0.977349	0.943331	1.03353	1.05605	0.974593	1.0033	0.995717	0.9665	0.971472	0.97725	0.956188	0.91745	0.946325	0.972174	0.967481	0.948142	0.957003	0.970482	0.956954	0.957085	0.965177	0.969329	0.947485	0.943351	0.952411	0.94625	0.94434	0.948295	0.95624	0.969064	0.963225	0.942843	0.946906	0.948809	0.946352	0.945307	0.942163	0.938567	0.936981	0.941938
Wild	Parous	10	1.8789	1.98218	10	2.02301	1.36818	1.54802	1.55317	1.4123	1.35387	1.57148	1.73785	1.58529	1.60713	1.63951	1.67893	1.72611	1.43477	1.30852	1.39711	1.55766	1.61774	1.55136	1.57067	1.54492	1.5151	1.53517	1.5609	1.55786	1.52213	1.49305	1.46832	1.45738	1.47279	1.49501	1.51764	1.53472	1.52452	1.51264	1.50293	1.46803	1.44767	1.45756	1.50347	1.49521	1.48556	1.50843	1.47625
Wild	Parous	2.95178	1.91464	10	10	10	1.54872	1.86106	1.63873	1.37868	1.33041	1.4158	1.59156	1.76053	1.63607	1.60365	1.61768	1.54777	1.42299	1.35716	1.38704	1.53098	1.60613	1.52116	1.41384	1.47145	1.5845	1.53667	1.48878	1.50718	1.57777	1.50553	1.45103	1.45256	1.51075	1.48232	1.47174	1.56652	1.57465	1.5361	1.4945	1.45706	1.45657	1.48141	1.50173	1.50797	1.49565	1.47568	1.49629
Wild	Parous	1.16335	1.05568	1.00546	1.0438	1.05779	1.04874	1.07848	0.993005	0.919522	0.92963	0.985298	1.02129	1.01138	1.00772	1.00429	0.995185	0.973899	0.931746	0.903844	0.909163	0.94375	0.965402	0.963531	0.961884	0.978889	0.98557	0.955226	0.951882	0.960418	0.965399	0.957296	0.950579	0.950024	0.955132	0.957078	0.959634	0.967335	0.980009	0.973497	0.952128	0.955839	0.956755	0.955542	0.961297	0.958809	0.956416	0.959952	0.959083
Wild	Parous	10	10	10	10	1.64009	1.55777	1.87126	1.7892	1.62438	1.67459	1.70454	1.73021	1.76245	1.80712	1.71586	1.6303	1.66873	1.54083	1.4168	1.38958	1.60562	1.67879	1.53318	1.61512	1.76029	1.7992	1.63517	1.55393	1.60752	1.76795	1.59116	1.56284	1.62494	1.54259	1.52442	1.58258	1.69805	1.69547	1.65838	1.63939	1.62467	1.58205	1.55897	1.61224	1.59715	1.57553	1.60014	1.62981
Wild	Parous	2.12934	1.44827	1.30674	1.54828	1.49188	1.25344	1.17978	1.20334	1.19938	1.11646	1.16309	1.28024	1.36139	1.20253	1.19225	1.2649	1.2486	1.15696	1.12184	1.18143	1.21121	1.18761	1.15537	1.20414	1.19828	1.16428	1.15907	1.15343	1.1595	1.18034	1.20275	1.18442	1.14899	1.14696	1.15226	1.15562	1.15743	1.19316	1.19724	1.15827	1.13722	1.14507	1.16367	1.16068	1.15009	1.1484	1.16136	1.16759
Wild	Parous	0.932861	0.864992	0.90442	0.961964	0.913275	0.840989	0.863889	0.851977	0.822132	0.809589	0.825479	0.860222	0.885989	0.843218	0.843072	0.860316	0.83318	0.804388	0.783924	0.778822	0.808083	0.823174	0.813273	0.804877	0.80866	0.815336	0.81175	0.799775	0.797571	0.808352	0.809231	0.798766	0.791422	0.808438	0.807438	0.804029	0.815135	0.816924	0.814885	0.812751	0.810116	0.808113	0.807146	0.806868	0.801401	0.798747	0.803837	0.810541
Wild	Parous	1.39843	1.50867	1.96707	2.42665	1.51102	1.21632	1.34287	1.36764	1.25454	1.15966	1.27586	1.42463	1.43352	1.37925	1.37563	1.39388	1.36135	1.28298	1.24373	1.26914	1.28391	1.33293	1.38433	1.31456	1.30049	1.32658	1.34502	1.36382	1.38753	1.40303	1.35513	1.32723	1.32273	1.31274	1.30473	1.31857	1.36145	1.37024	1.34258	1.30539	1.30574	1.3092	1.31645	1.33717	1.33439	1.32838	1.33638	1.34663
Wild	Parous	1.33341	1.38672	2.81179	1.98628	1.42052	1.28775	1.64567	1.44319	1.19985	1.18277	1.33935	1.39476	1.26641	1.28374	1.36925	1.42652	1.32765	1.24888	1.18351	1.14153	1.21276	1.28214	1.28953	1.26678	1.30263	1.33551	1.28224	1.25637	1.27751	1.32624	1.29318	1.25089	1.23856	1.27951	1.27357	1.26669	1.30766	1.33783	1.32782	1.28966	1.27488	1.26284	1.25546	1.26025	1.28191	1.28997	1.27137	1.27872
Wild	Parous	1.62665	1.42967	10	2.23749	1.48295	1.30447	1.46146	1.46424	1.3563	1.30874	1.39723	1.50398	1.5176	1.44743	1.4392	1.45648	1.41506	1.32483	1.27757	1.30462	1.36836	1.42464	1.42472	1.34339	1.35798	1.42275	1.44047	1.42021	1.41448	1.43467	1.42029	1.37719	1.35177	1.40049	1.3839	1.37954	1.45838	1.47155	1.4298	1.38029	1.37692	1.37748	1.38263	1.40356	1.39695	1.3876	1.39332	1.38464
Wild	Parous	1.14837	1.05873	1.21586	1.30904	1.14887	1.01589	1.10385	1.08412	1.00181	0.963749	1.05343	1.1007	1.04094	1.02785	1.0714	1.10681	1.03965	0.995799	0.989818	1.01236	1.00701	1.03031	1.06457	1.01723	1.01143	1.03743	1.05635	1.0453	1.03482	1.03919	1.04302	1.02834	1.01261	1.02863	1.04214	1.0494	1.0544	1.0644	1.05771	1.03743	1.03812	1.03457	1.02889	1.03157	1.0377	1.04156	1.04059	1.04085
Wild	Parous	0.955086	0.907717	1.0208	1.01685	0.919263	0.855603	0.921687	0.918876	0.875136	0.855951	0.870789	0.906542	0.931639	0.881592	0.877427	0.89928	0.887442	0.855854	0.836296	0.843328	0.861768	0.865415	0.855545	0.857518	0.875624	0.885495	0.864909	0.85569	0.858203	0.867463	0.876324	0.866895	0.852135	0.859188	0.866314	0.869806	0.870937	0.875473	0.875832	0.868922	0.856155	0.852338	0.85579	0.858524	0.859698	0.860932	0.862895	0.861761
Wild	Parous	1.49334	1.50885	1.52988	1.38538	1.27835	1.24158	1.27112	1.17857	1.11727	1.16449	1.19268	1.21835	1.25026	1.28405	1.27501	1.24597	1.2323	1.15023	1.10226	1.12891	1.17708	1.21961	1.22749	1.18135	1.1795	1.1959	1.18717	1.20195	1.21634	1.2073	1.15758	1.148	1.17463	1.19326	1.17026	1.15857	1.19486	1.20904	1.18738	1.15499	1.17575	1.1736	1.16217	1.18303	1.18123	1.16756	1.1601	1.17195
Wild	Parous	1.38904	1.26059	1.30207	1.38574	1.20101	1.04947	1.14332	1.11342	1.04383	1.04182	1.06014	1.09214	1.12059	1.11029	1.09444	1.08689	1.08707	1.01156	0.966484	0.992181	1.01068	1.03102	1.04829	1.0447	1.04039	1.04704	1.06654	1.05535	1.04319	1.04808	1.06752	1.06119	1.03602	1.02378	1.03907	1.05413	1.04598	1.05246	1.0536	1.0431	1.03351	1.03053	1.03616	1.04827	1.03579	1.02509	1.03342	1.03552
Wild	Parous	1.34683	1.22025	1.2608	1.35384	1.12954	0.95318	1.02748	1.06343	1.00631	0.929038	0.997553	1.0929	1.1071	1.01986	1.02567	1.07447	1.04317	0.986477	0.963145	0.986883	0.984904	0.993387	1.01241	1.00919	1.02496	1.03023	0.994913	0.988111	1.00264	1.02145	1.01262	0.99339	0.979184	0.98285	0.992877	1.00308	1.00926	1.00954	1.00608	0.999011	0.982835	0.985099	0.99606	0.992533	0.984816	0.984105	0.993142	0.991574
Wild	Parous	10	1.83297	1.97536	10	2.02301	1.36818	1.54802	1.56871	1.38017	1.24764	1.4903	1.75474	1.58529	1.60713	1.65007	1.6551	1.58046	1.38249	1.33259	1.48332	1.52368	1.53718	1.54763	1.49886	1.48904	1.53503	1.62127	1.54805	1.49635	1.52039	1.49598	1.46832	1.45663	1.47026	1.52475	1.56328	1.53868	1.55235	1.56312	1.5467	1.50402	1.50174	1.52176	1.51618	1.49124	1.48449	1.50776	1.4954
Wild	Parous	1.21864	1.15588	1.19053	1.13719	1.09267	1.08386	1.11071	1.05771	1.00412	1.00582	1.02469	1.05885	1.0844	1.04087	1.01611	1.01462	1.01744	0.995294	0.974125	0.975563	1.01473	1.02444	1.00026	0.996427	1.0127	1.02371	1.00618	1.00413	1.0091	1.01317	1.01642	1.01312	1.00851	1.01272	1.00192	0.997628	1.01629	1.02974	1.025	1.00702	0.999958	0.993	0.994522	1.01551	1.00876	0.996704	0.999001	1.00207
Wild	Parous	1.45737	1.30504	1.34766	1.43644	1.22181	1.07451	1.26779	1.18941	1.0524	1.05153	1.1086	1.20554	1.2836	1.20168	1.18273	1.20722	1.19541	1.1533	1.10272	1.07001	1.10576	1.14673	1.1603	1.14913	1.15931	1.1745	1.16734	1.15985	1.16839	1.18703	1.16513	1.14044	1.13166	1.14795	1.15847	1.16159	1.16306	1.16924	1.16135	1.1438	1.15137	1.15373	1.14924	1.14666	1.14605	1.15191	1.16426	1.17106
Wild	Parous	0.988494	0.980936	1.21649	1.02015	0.897206	0.875978	0.899775	0.87923	0.857015	0.869952	0.864735	0.880459	0.908347	0.86572	0.833313	0.826756	0.840114	0.807109	0.77929	0.789152	0.820951	0.83592	0.823213	0.801047	0.808554	0.824817	0.820163	0.82622	0.833078	0.8305	0.809755	0.802735	0.808235	0.808471	0.807101	0.810577	0.821278	0.822672	0.820329	0.817887	0.814982	0.812736	0.811131	0.810127	0.817167	0.81863	0.80883	0.812718
Wild	Parous	0.998805	0.969708	1.00312	0.986109	0.935051	0.900046	0.924018	0.904072	0.865843	0.847874	0.862903	0.896629	0.924175	0.903754	0.87502	0.868458	0.901107	0.865572	0.830603	0.838746	0.856022	0.869447	0.871304	0.859816	0.860914	0.865018	0.858531	0.863783	0.868194	0.864891	0.861703	0.855489	0.848931	0.847148	0.850499	0.858789	0.868347	0.860841	0.851952	0.848199	0.84364	0.8385	0.839836	0.854839	0.851816	0.843081	0.841653	0.845893
Wild	Parous	10	1.77266	10	10	2.42071	1.4682	2.21397	1.67508	1.33986	1.3947	1.53013	1.64654	1.66509	1.69414	1.7314	1.73254	1.64017	1.4231	1.34277	1.43211	1.53053	1.54462	1.49594	1.51496	1.49434	1.46777	1.48702	1.55905	1.59474	1.55054	1.51436	1.51357	1.53878	1.55676	1.5446	1.53462	1.55354	1.5766	1.58381	1.56562	1.5227	1.49933	1.50147	1.52194	1.5263	1.52248	1.52172	1.5238
Wild	Parous	0.817046	0.776126	0.812089	0.818936	0.773116	0.739862	0.798454	0.759181	0.702126	0.703947	0.746996	0.759135	0.730155	0.739838	0.75381	0.75158	0.722103	0.700307	0.695201	0.705583	0.712062	0.720745	0.72884	0.725773	0.724522	0.725444	0.726034	0.727683	0.73098	0.733856	0.728312	0.725573	0.725587	0.722325	0.71401	0.710264	0.716996	0.721665	0.722288	0.719592	0.716388	0.717108	0.719415	0.718487	0.717271	0.71694	0.717456	0.716385
Wild	Parous	1.00509	1.09616	1.24893	1.09442	1.00674	0.98644	0.968862	0.98609	1.02183	1.05472	1.09896	1.05553	0.968993	0.995214	1.03506	1.03438	0.972051	0.969819	0.99492	1.01529	1.04118	1.03709	1.00596	0.97975	1.00126	1.02737	1.00372	1.00061	1.00585	1.00645	0.992705	1.01131	1.03557	0.996767	0.987893	1.00428	1.02239	1.00184	0.991681	1.0041	1.00603	1.00096	0.996752	1.00171	0.99161	0.992029	1.01383	1.00368
Wild	Parous	0.784372	0.778226	0.805144	0.767087	0.748611	0.754725	0.762419	0.765048	0.768143	0.773427	0.753268	0.759934	0.789354	0.757375	0.761766	0.772809	0.733446	0.73659	0.761809	0.781363	0.780109	0.754961	0.730519	0.749352	0.754365	0.750962	0.757468	0.759939	0.760088	0.758859	0.75152	0.756812	0.762807	0.742459	0.739516	0.750054	0.761286	0.758872	0.757053	0.760161	0.758331	0.756782	0.7587	0.765604	0.764551	0.763298	0.767005	0.764551
Wild	Parous	1.75889	1.77613	1.78291	1.49908	1.47648	1.4291	1.11726	1.24587	1.64484	1.65124	1.51877	1.48336	1.50497	1.32898	1.46783	1.71659	1.34442	1.28419	1.3434	1.42694	1.4701	1.4143	1.33507	1.35395	1.33696	1.34726	1.4642	1.42484	1.38177	1.40372	1.38562	1.39157	1.4009	1.35414	1.33142	1.33579	1.35463	1.35253	1.36136	1.38059	1.35595	1.34256	1.35066	1.37348	1.36541	1.35288	1.3579	1.36543
Wild	Parous	1.56357	2.04007	1.97109	1.62587	1.3141	1.15426	1.18811	1.30416	1.42828	1.45576	1.48277	1.52971	1.54004	1.36271	1.38511	1.43644	1.2628	1.23298	1.28318	1.35801	1.3927	1.38169	1.34582	1.31699	1.32001	1.34395	1.36159	1.31142	1.30033	1.35894	1.38578	1.38319	1.36587	1.35513	1.32021	1.31268	1.3593	1.34228	1.32036	1.32304	1.34569	1.34195	1.32436	1.32704	1.34612	1.35521	1.34157	1.34783
Wild	Parous	1.54676	1.56046	1.56289	1.24498	1.12452	1.07317	0.980331	1.01269	1.12353	1.22595	1.21082	1.16812	1.14457	1.12121	1.16942	1.20517	1.10432	1.09259	1.12166	1.1411	1.13667	1.10562	1.07614	1.09497	1.09755	1.09559	1.11314	1.11405	1.12142	1.13874	1.12064	1.09783	1.08472	1.08766	1.07791	1.08238	1.11684	1.10255	1.09092	1.10109	1.11101	1.10379	1.09396	1.10503	1.10913	1.10518	1.09751	1.09159
Wild	Parous	10	10	10	1.77442	1.64921	1.66011	1.46798	1.57071	1.83494	1.85355	1.63946	1.66873	1.91689	1.56234	1.5659	1.6645	1.47046	1.43383	1.50103	1.61262	1.56659	1.48806	1.46129	1.5561	1.50178	1.43662	1.51384	1.55298	1.57142	1.58618	1.55361	1.51861	1.49096	1.4669	1.47826	1.48803	1.46866	1.48236	1.51085	1.52648	1.48268	1.47834	1.49893	1.49342	1.48522	1.49182	1.51309	1.49577
Wild	Parous	1.80991	1.77613	1.78291	1.49908	1.44672	1.47133	1.35497	1.34341	1.38501	1.4179	1.44802	1.5017	1.50381	1.26505	1.30022	1.41509	1.24723	1.25987	1.33005	1.34705	1.3725	1.36668	1.33259	1.30511	1.30853	1.33076	1.34784	1.33767	1.31647	1.30294	1.32274	1.32721	1.31348	1.30468	1.29657	1.29993	1.31868	1.32045	1.31742	1.3168	1.31684	1.31805	1.32048	1.3239	1.32839	1.32567	1.31504	1.32108
Wild	Parous	1.11427	1.18529	1.0807	1.13929	1.09544	0.977877	0.907652	0.946553	1.02522	1.05596	1.08949	1.10051	1.07733	1.02616	1.02601	1.04051	1.00682	0.988969	0.994347	1.01559	1.01782	0.99862	0.979652	0.999786	0.991177	0.978134	0.995966	1.0035	1.00484	1.00629	1.0117	1.00882	0.994705	0.973165	0.973858	0.979599	0.974404	0.982997	0.990709	0.989706	0.981389	0.979818	0.984753	0.989812	0.987741	0.987832	0.994325	0.989997
Wild	Parous	1.41074	1.56023	2.20669	1.75754	1.34429	1.1925	1.35062	1.34	1.31704	1.47509	1.43337	1.34241	1.29995	1.32207	1.41601	1.47715	1.3512	1.28319	1.29633	1.37492	1.36153	1.29214	1.24305	1.29969	1.3395	1.35594	1.37361	1.32162	1.31186	1.36975	1.35762	1.36473	1.36849	1.29783	1.2693	1.28574	1.32959	1.33797	1.31936	1.29952	1.3225	1.30717	1.28125	1.30275	1.32953	1.33128	1.30408	1.30787
Wild	Parous	1.35058	1.46601	1.26256	1.16981	1.17498	1.20824	1.16105	1.10507	1.11234	1.21917	1.27414	1.26966	1.22279	1.13875	1.15756	1.22213	1.20318	1.17134	1.18022	1.24563	1.28183	1.25145	1.20121	1.22224	1.1967	1.16639	1.18492	1.18085	1.19647	1.24256	1.24276	1.21976	1.19038	1.16724	1.15914	1.17545	1.21323	1.2046	1.20467	1.22589	1.21684	1.19318	1.18079	1.20322	1.20516	1.20365	1.21277	1.2038
Wild	Parous	1.59765	1.75814	1.41854	1.44432	1.5601	1.48591	1.15006	1.15558	1.27053	1.29982	1.41724	1.55016	1.53784	1.27778	1.35965	1.58785	1.35224	1.26446	1.27946	1.35723	1.39789	1.35297	1.28504	1.30128	1.32374	1.34238	1.35948	1.34501	1.33946	1.36008	1.38329	1.38592	1.36169	1.31992	1.3015	1.30686	1.32564	1.32284	1.34414	1.38763	1.36359	1.35	1.3523	1.35369	1.37193	1.37943	1.36421	1.38514
Wild	Parous	1.65866	1.6668	1.66257	1.28459	1.13668	1.11213	1.15672	1.13681	1.11453	1.15008	1.18174	1.21583	1.24169	1.21303	1.22566	1.21677	1.11321	1.10215	1.13146	1.15087	1.14297	1.12793	1.12245	1.14217	1.14154	1.13858	1.15656	1.13229	1.13411	1.17694	1.15578	1.14366	1.13672	1.09987	1.10432	1.12397	1.12516	1.11677	1.11583	1.1232	1.11842	1.11383	1.11143	1.11034	1.11789	1.12569	1.12605	1.12058
Wild	Parous	0.745275	0.945593	0.967933	0.817472	0.834471	0.961111	0.899517	0.834318	0.82062	0.858893	0.81329	0.810097	0.858151	0.812166	0.825102	0.864125	0.842612	0.853558	0.865666	0.851742	0.831382	0.835788	0.856016	0.847092	0.84313	0.841852	0.836079	0.840702	0.848586	0.855325	0.868478	0.84735	0.821882	0.851011	0.856866	0.853971	0.86412	0.85689	0.847629	0.845788	0.85534	0.854434	0.848418	0.851878	0.852389	0.853922	0.858073	0.851768
Wild	Parous	0.634304	0.619115	0.629406	0.641781	0.670087	0.668793	0.573434	0.573642	0.605953	0.599321	0.569359	0.563153	0.587098	0.607889	0.612352	0.607897	0.608096	0.595514	0.58829	0.595031	0.593652	0.594654	0.595326	0.581917	0.587185	0.60257	0.608342	0.595048	0.583753	0.584053	0.585796	0.591329	0.596282	0.592799	0.582997	0.584043	0.60357	0.604487	0.592183	0.579285	0.586659	0.588475	0.589052	0.601451	0.596655	0.591225	0.597454	0.599739
Wild	Parous	0.736759	0.676393	0.641353	0.687395	0.707498	0.688068	0.673318	0.634149	0.612159	0.628342	0.614863	0.61416	0.63712	0.655049	0.66733	0.671098	0.666009	0.683861	0.688462	0.66252	0.653183	0.659326	0.66658	0.646782	0.657335	0.677324	0.670481	0.65552	0.653212	0.664864	0.656316	0.658129	0.670025	0.675541	0.675252	0.671183	0.666597	0.667361	0.668337	0.667527	0.667416	0.665455	0.6653	0.671408	0.665629	0.665367	0.679428	0.678499
Wild	Parous	0.711642	0.661776	0.591196	0.677443	0.651973	0.56685	0.614859	0.606855	0.57681	0.575145	0.580674	0.585611	0.59138	0.612389	0.60929	0.589285	0.576947	0.602171	0.61915	0.599978	0.594985	0.59731	0.597745	0.583618	0.596792	0.610746	0.591941	0.592597	0.597273	0.595181	0.59018	0.592928	0.597045	0.587378	0.583894	0.593685	0.612736	0.59788	0.591082	0.603631	0.607754	0.603481	0.598705	0.603457	0.602091	0.600442	0.602922	0.601754
Wild	Parous	1.18127	1.47062	1.25604	1.04488	1.10586	1.33363	1.15907	1.01924	0.999804	1.09848	0.999499	1.01742	1.19205	1.07397	1.06981	1.12109	1.06526	1.06358	1.09595	1.12097	1.08112	1.05508	1.04839	1.01796	1.05176	1.10786	1.10318	1.05865	1.0402	1.06235	1.06801	1.05591	1.04515	1.06451	1.06337	1.06254	1.08207	1.08334	1.06847	1.05195	1.06314	1.06786	1.06525	1.06668	1.07086	1.07006	1.06393	1.0773
Wild	Parous	1.21296	1.09048	0.945103	1.05833	1.17238	1.15556	1.04101	0.94667	0.918086	0.95713	0.927541	0.912656	0.938404	0.974803	0.983216	0.9714	0.966484	0.987424	0.978381	0.931544	0.959508	1.01721	1.04599	0.972164	1.00519	1.05801	0.992506	0.979511	0.986976	0.988481	0.976992	0.98185	1.00339	1.02441	1.00288	0.985822	1.00619	0.999761	0.990317	0.989793	0.993886	0.989003	0.985285	0.9992	1.00239	0.999477	0.997208	0.991692
Wild	Parous	0.831054	0.932159	0.966398	0.81299	0.864687	1.05624	0.916411	0.830865	0.819107	0.857436	0.844314	0.822968	0.820749	0.859198	0.837119	0.808213	0.856779	0.871039	0.8705	0.876944	0.858801	0.851347	0.855238	0.84398	0.864811	0.877863	0.840598	0.848968	0.86883	0.872817	0.859114	0.848998	0.849174	0.858566	0.847759	0.842649	0.862457	0.865528	0.856601	0.845657	0.846505	0.852583	0.857	0.853429	0.856716	0.860588	0.858656	0.851838
Wild	Parous	1.15036	1.08063	1.12921	0.988551	0.989439	1.09092	1.06924	0.932115	0.914456	1.11872	1.00142	0.940796	1.01225	1.05807	1.00787	0.94734	0.97232	1.02638	1.04544	1.01254	1.05353	1.06275	1.02871	1.02398	1.05599	1.0724	1.02553	1.03598	1.03352	0.998352	1.01598	1.03101	1.02883	1.01724	1.00667	1.01585	1.049	1.04051	1.03391	1.04191	1.03238	1.02634	1.03018	1.04355	1.03474	1.03373	1.05516	1.0439
Wild	Parous	0.869566	0.876636	0.848383	0.731063	0.782334	0.939871	0.837058	0.76695	0.77279	0.844651	0.807473	0.800933	0.85075	0.836349	0.809569	0.800746	0.827592	0.819345	0.80972	0.819829	0.804831	0.808946	0.829066	0.82105	0.827026	0.842194	0.849929	0.846882	0.839718	0.8358	0.845427	0.849553	0.843638	0.832126	0.831997	0.836097	0.837607	0.852714	0.855196	0.843686	0.852889	0.853068	0.845694	0.843027	0.842658	0.84249	0.841921	0.845799
Wild	Parous	1.02271	1.15873	0.889998	0.91033	1.00796	1.08005	0.985215	0.938567	0.946587	0.98391	0.949212	0.936762	0.957091	0.921152	0.945679	0.986984	0.95124	0.957029	0.975295	0.975486	0.969772	0.965929	0.965881	0.966577	0.979241	0.986623	0.970209	0.952824	0.955843	0.974627	0.95127	0.952066	0.966159	0.945073	0.945501	0.958354	0.965359	0.960484	0.943328	0.927976	0.951224	0.958593	0.953104	0.959404	0.961201	0.964164	0.970557	0.962888
Wild	Parous	1.00282	1.02021	1.06579	1.02691	1.02102	1.0428	1.02656	0.913489	0.867358	0.95042	0.930506	0.910461	0.938912	1.01486	1.01743	0.965264	0.932988	0.944673	0.949093	0.929395	0.987051	1.03099	1.01097	0.943917	0.962354	1.00004	0.962491	0.970681	0.989357	0.988725	0.961227	0.971209	0.998557	0.975368	0.963148	0.970438	0.989696	0.982794	0.980405	0.989752	0.985347	0.969515	0.962299	0.985465	0.984355	0.982273	0.995965	0.987164
Wild	Parous	0.795447	0.771204	0.74462	0.698657	0.731644	0.792348	0.732055	0.742067	0.751316	0.700351	0.705937	0.72545	0.733587	0.725017	0.713971	0.711217	0.723056	0.722518	0.721469	0.725685	0.710391	0.705356	0.713194	0.716057	0.702196	0.689075	0.695147	0.712946	0.720136	0.71154	0.716097	0.722302	0.723444	0.715167	0.7112	0.71388	0.720754	0.720078	0.717686	0.717036	0.717944	0.719834	0.720902	0.719573	0.723991	0.726545	0.722623	0.722068
Wild	Parous	1.27876	1.49301	1.47962	1.17657	1.17879	1.30584	1.14038	1.18186	1.2703	1.20875	1.16279	1.19945	1.29779	1.26102	1.26462	1.26802	1.19059	1.19348	1.20759	1.18316	1.16167	1.18575	1.23765	1.22916	1.19001	1.16343	1.17903	1.22684	1.23925	1.19894	1.19347	1.19196	1.18877	1.18815	1.18763	1.18734	1.18811	1.19296	1.18883	1.17811	1.18372	1.19242	1.19652	1.19109	1.18768	1.18534	1.18277	1.18317
Wild	Parous	1.2708	1.21963	1.10734	1.05469	1.02041	0.974545	0.906412	0.988843	1.10545	1.0681	1.00588	0.995392	1.02902	1.01904	1.03154	1.05418	1.04835	1.01563	1.00283	1.02204	0.994741	1.004	1.04294	1.0227	0.99622	0.993983	1.02921	1.03683	1.03518	1.03406	1.00683	0.996386	1.00353	1.01005	1.01612	1.02252	1.02891	1.02882	1.01968	1.00932	1.02096	1.02126	1.01446	1.018	1.0242	1.02644	1.02258	1.02272
Wild	Parous	1.23875	1.27495	1.29498	1.20038	1.20314	1.19305	1.00183	1.01371	1.13375	1.23593	1.15986	1.12266	1.15751	1.13508	1.14711	1.15696	1.10211	1.07855	1.08394	1.10245	1.09512	1.09998	1.11719	1.11356	1.10918	1.10328	1.09447	1.10811	1.12002	1.1143	1.09454	1.09924	1.11484	1.1	1.09514	1.10648	1.12596	1.10805	1.09697	1.10702	1.11773	1.11153	1.09831	1.09782	1.10899	1.11353	1.10443	1.11648
Wild	Parous	1.19151	1.22823	1.24893	1.15677	1.22077	1.34755	1.16995	1.14371	1.19322	1.22186	1.13274	1.12952	1.22232	1.19964	1.16496	1.15741	1.18725	1.1474	1.11832	1.139	1.12969	1.13559	1.14815	1.11256	1.11827	1.1271	1.09257	1.09808	1.12057	1.1377	1.13789	1.15343	1.15841	1.10206	1.11309	1.14006	1.1249	1.12545	1.14331	1.16093	1.12764	1.11862	1.12846	1.12678	1.12583	1.13041	1.14054	1.14617
Wild	Parous	1.08554	1.07346	0.996563	0.952077	1.01222	1.10391	1.01302	0.957492	0.995903	1.14429	1.05514	1.00318	1.04038	1.03239	1.02394	1.00934	0.976667	0.968178	0.966154	0.96109	0.979304	1.0036	1.01593	0.996235	0.990204	0.991846	0.988179	1.00244	1.01556	1.01485	1.00453	1.00405	1.00445	0.983677	0.980556	0.99467	1.01404	1.00564	0.995811	0.997857	1.01032	1.01128	1.0031	0.998432	1.00276	1.00694	1.00395	0.997959
Wild	Parous	1.32296	1.2077	1.24477	1.30706	1.28207	1.17107	1.05113	1.09847	1.17599	1.13068	1.10235	1.11243	1.14269	1.11824	1.16104	1.21349	1.14939	1.08788	1.08583	1.13828	1.07144	1.07463	1.15267	1.15234	1.10302	1.0669	1.08317	1.10368	1.11127	1.10805	1.13111	1.1292	1.11003	1.11177	1.12959	1.13968	1.12516	1.11544	1.10684	1.10344	1.12532	1.13533	1.12391	1.09953	1.11095	1.12942	1.12824	1.12304
Wild	Parous	0.890481	0.927201	0.947898	0.865651	0.855456	0.884161	0.840875	0.852685	0.87933	0.870565	0.846521	0.834213	0.842423	0.87344	0.870207	0.851712	0.858046	0.846633	0.845567	0.863747	0.835029	0.839469	0.870994	0.849206	0.835104	0.832517	0.834669	0.84997	0.86514	0.869294	0.856792	0.857433	0.862027	0.842685	0.844038	0.854538	0.856127	0.846085	0.842478	0.850088	0.858557	0.858299	0.852473	0.849527	0.848775	0.848356	0.84752	0.850356
Wild	Parous	3.16833	2.31541	2.27405	1.62148	1.76426	2.06836	1.29672	1.3869	1.68061	1.50061	1.51471	1.50313	1.41455	1.3445	1.40394	1.4749	1.34592	1.28193	1.29809	1.37376	1.34606	1.36873	1.43061	1.35194	1.30982	1.29174	1.27039	1.30923	1.35461	1.36998	1.39447	1.40295	1.36316	1.26497	1.2899	1.35078	1.3401	1.33458	1.33242	1.33115	1.3315	1.3309	1.33741	1.35993	1.35632	1.33956	1.32811	1.3339
Wild	Parous	1.17743	1.29487	1.54336	1.22009	1.2103	1.35015	1.17618	1.08964	1.10643	1.21006	1.14271	1.10483	1.14358	1.17606	1.1732	1.14936	1.13501	1.12	1.12267	1.14034	1.09851	1.10301	1.1512	1.14637	1.1362	1.13622	1.15134	1.16863	1.19082	1.20519	1.1582	1.13587	1.13438	1.11609	1.13861	1.16987	1.16975	1.15972	1.14786	1.14108	1.14905	1.14905	1.14626	1.15539	1.16829	1.17059	1.15721	1.14878
Wild	Parous	1.05116	1.07959	1.10201	1.06094	1.02041	0.97675	0.913213	0.918756	0.961976	0.99065	0.91328	0.92078	1.02959	1.02954	0.992599	0.963164	0.963744	0.942657	0.932663	0.952822	0.976593	0.985058	0.980786	0.98606	0.961261	0.939862	0.955651	0.975134	0.988165	0.987808	0.963974	0.967603	0.979705	0.947713	0.962248	0.983265	0.966831	0.963878	0.965851	0.96762	0.971446	0.969974	0.965073	0.962502	0.968205	0.973308	0.972099	0.976286
Wild	Parous	1.23049	1.13046	1.16582	1.23721	1.14067	1.02514	1.07608	1.0759	1.04105	1.01841	1.00644	1.01884	1.05257	1.08763	1.0642	1.02358	1.02138	0.97043	0.951987	0.997721	0.998311	1.02087	1.05509	1.01145	0.981645	0.969289	0.966569	1.0129	1.04213	1.02016	1.00786	1.00937	1.00632	0.971093	0.984858	1.01026	1.00363	1.00089	1.00037	1.0006	1.00308	0.99922	0.994763	0.999362	0.999129	1.00003	1.00521	1.00164
Wild	Parous	1.22722	1.40491	1.40707	1.27685	1.25303	1.28199	1.22354	1.16284	1.14354	1.17525	1.15579	1.15807	1.18864	1.16669	1.13893	1.13445	1.16549	1.09977	1.05224	1.07506	1.09746	1.11897	1.13389	1.13102	1.10503	1.08796	1.10396	1.10239	1.10657	1.12535	1.12798	1.13131	1.11977	1.06927	1.08163	1.10801	1.0952	1.09957	1.10126	1.09616	1.10641	1.10161	1.08913	1.08908	1.10046	1.1058	1.09703	1.1011
Wild	Parous	0.839722	0.895432	1.09628	0.856147	0.823524	0.89241	0.774289	0.714533	0.72314	0.782561	0.753962	0.759658	0.813791	0.780577	0.74002	0.727457	0.756609	0.734624	0.710456	0.717282	0.726302	0.735109	0.738049	0.726226	0.731307	0.735642	0.71986	0.731317	0.744338	0.742751	0.737803	0.744787	0.749808	0.724724	0.719651	0.731059	0.743737	0.730433	0.728774	0.744672	0.740245	0.733728	0.732814	0.74058	0.739739	0.735903	0.736063	0.743596
Wild	Parous	1.66386	1.34593	1.39521	1.81732	1.6816	1.24959	1.03463	1.0119	1.05864	1.08747	1.07674	1.08134	1.11566	1.15177	1.11744	1.07745	1.10827	1.05129	1.02275	1.07369	1.07046	1.09157	1.13304	1.1051	1.05469	1.02512	1.04096	1.07876	1.10221	1.09691	1.10202	1.08379	1.04878	1.02214	1.04031	1.07027	1.074	1.0699	1.0648	1.06184	1.06153	1.05337	1.04761	1.05953	1.06713	1.06625	1.06034	1.06738
Wild	Parous	0.945253	0.969056	0.992432	0.96955	0.938619	0.918696	0.919931	0.876523	0.852454	0.884233	0.863516	0.861378	0.896435	0.929466	0.922847	0.893249	0.87466	0.85761	0.847286	0.848576	0.867705	0.890876	0.90498	0.896585	0.874664	0.858068	0.860032	0.864506	0.871101	0.875975	0.86207	0.87073	0.880415	0.839682	0.840364	0.862345	0.872127	0.862422	0.858292	0.864297	0.857484	0.854777	0.857197	0.860153	0.860453	0.858987	0.857653	0.860055
Wild	Parous	1.56498	1.73597	1.39644	1.40965	1.46567	1.50384	1.54112	1.44322	1.38628	1.41599	1.25804	1.23242	1.35586	1.38797	1.41457	1.42147	1.37025	1.31498	1.29964	1.32684	1.30487	1.26316	1.25431	1.37042	1.39605	1.36424	1.38441	1.37297	1.32288	1.27302	1.32654	1.32599	1.285	1.30645	1.30778	1.30823	1.3299	1.32952	1.30626	1.28945	1.35895	1.34445	1.29231	1.3144	1.32711	1.3229	1.31174	1.31608
Wild	Parous	0.850182	0.9003	0.92774	0.982448	0.932835	0.871263	0.95768	0.942662	0.92966	1.00774	0.940866	0.868916	0.845309	0.871305	0.885634	0.875278	0.854982	0.886665	0.900649	0.859377	0.853707	0.891722	0.939531	0.900201	0.897227	0.909697	0.894554	0.89545	0.893029	0.883838	0.904935	0.902928	0.886748	0.896729	0.891344	0.881826	0.883301	0.893017	0.890351	0.879124	0.898742	0.901168	0.895624	0.910265	0.910486	0.900713	0.891753	0.894677
Wild	Parous	1.06476	1.09135	1.26779	1.18556	1.15492	1.20084	1.232	1.19391	1.20632	1.33378	1.2262	1.17068	1.20486	1.17114	1.17904	1.18318	1.1167	1.14895	1.19021	1.16987	1.19106	1.19714	1.16887	1.12044	1.11567	1.13911	1.15765	1.15501	1.14362	1.13823	1.15825	1.16648	1.16137	1.16158	1.14663	1.13255	1.13657	1.17429	1.17057	1.12933	1.1636	1.16611	1.151	1.17325	1.17838	1.16891	1.15607	1.14359
Wild	Parous	1.5181	1.32108	1.06078	1.19808	1.25055	1.16749	1.19643	1.17635	1.15671	1.18469	1.2291	1.22588	1.18779	1.21614	1.21453	1.16528	1.10135	1.16931	1.25226	1.22013	1.16013	1.14191	1.16523	1.18776	1.15528	1.13264	1.18269	1.21962	1.19102	1.13237	1.20164	1.20726	1.15313	1.15225	1.15479	1.15546	1.15772	1.17586	1.17961	1.16861	1.18952	1.18286	1.16445	1.1726	1.17246	1.17025	1.16853	1.13659
Wild	Parous	1.24107	1.10945	1.31306	1.41649	1.23615	1.09537	1.22864	1.17361	1.09519	1.12539	1.11276	1.08052	1.06794	1.1506	1.14298	1.06506	1.01906	1.08299	1.13782	1.08348	1.03806	1.04964	1.09027	1.05374	1.04739	1.07905	1.12477	1.08561	1.05759	1.08027	1.10796	1.07607	1.03447	1.07432	1.06721	1.0438	1.05152	1.10235	1.09586	1.03918	1.08177	1.09688	1.08057	1.07918	1.09003	1.09156	1.07414	1.06588
Wild	Parous	1.14485	1.21004	1.23149	1.14309	1.11811	1.18425	1.35936	1.18806	1.05546	1.08773	1.07526	1.0794	1.10812	1.08585	1.09671	1.10206	1.04821	1.15261	1.20564	1.0688	1.07365	1.10437	1.11703	1.10663	1.0927	1.09172	1.11097	1.11123	1.10399	1.09949	1.10005	1.08538	1.07254	1.09457	1.09149	1.08144	1.08713	1.09188	1.08847	1.0858	1.12131	1.11625	1.09186	1.10202	1.10743	1.09896	1.08158	1.08279
Wild	Parous	1.87561	2.1528	1.54218	2.07969	2.06677	1.67119	2.40006	2.09312	1.75695	1.79397	1.58434	1.71757	3.79223	1.75842	1.7345	1.87527	1.55475	1.71533	2.00089	1.77718	1.6601	1.5578	1.5267	1.75923	1.69973	1.5765	1.68976	1.74957	1.70821	1.64411	1.75563	1.71769	1.60016	1.61948	1.65143	1.64868	1.61252	1.67362	1.70224	1.66985	1.75506	1.69412	1.6073	1.6706	1.71904	1.70606	1.64955	1.62729
Wild	Parous	0.9791	1.00589	1.14677	1.00195	0.950935	1.01298	1.13334	1.03244	0.964254	1.0495	1.0071	0.982327	1.01777	1.04804	1.05552	1.01953	0.950353	0.999898	1.03682	0.971862	0.963662	0.960661	0.96167	1.00458	1.00035	0.983074	1.00291	0.989676	0.985726	1.00456	0.993922	0.978576	0.97143	0.979301	0.966894	0.955411	0.965373	0.985097	0.988951	0.979003	0.999426	0.995678	0.985622	1.00822	1.00531	0.990943	0.98255	0.975048
Wild	Parous	0.927731	0.941355	0.889709	0.922564	0.973643	0.998572	0.964014	0.905981	0.903083	0.977902	0.94919	0.913468	0.913697	0.941389	0.957146	0.927039	0.852217	0.866119	0.903192	0.903135	0.886605	0.875223	0.878103	0.897963	0.891396	0.882377	0.901668	0.912259	0.899929	0.87668	0.896531	0.89577	0.879906	0.889497	0.892777	0.890694	0.891395	0.909527	0.912557	0.898233	0.909147	0.907897	0.900493	0.906905	0.916308	0.917368	0.906302	0.896825
Wild	Parous	0.6557	0.668858	0.697663	0.704337	0.678062	0.655059	0.685958	0.648883	0.620009	0.648418	0.651252	0.643388	0.63593	0.628546	0.633954	0.639098	0.625908	0.627535	0.627767	0.61733	0.617086	0.621976	0.629694	0.639909	0.627434	0.614713	0.625431	0.623562	0.62102	0.624252	0.624173	0.618585	0.612566	0.614873	0.61888	0.620639	0.619628	0.627773	0.626597	0.615955	0.621577	0.622878	0.622032	0.628065	0.626684	0.623077	0.622102	0.619328
Wild	Parous	1.03885	0.95409	0.908093	1.01801	1.12279	1.13538	1.08064	0.999801	0.967061	0.995876	0.995169	0.983147	0.972446	0.960893	0.974535	0.995337	0.991666	1.00786	1.00934	0.977144	0.948501	0.946055	0.966602	0.986136	0.989936	0.985706	0.98465	0.969328	0.958106	0.961892	0.983391	0.985667	0.975494	0.983246	0.970548	0.958802	0.968682	0.989485	0.986759	0.967426	0.998537	0.994486	0.972926	0.985396	1.00326	1.00173	0.975909	0.964972
Wild	Parous	1.17177	1.15227	1.05762	1.08665	1.13468	1.1726	1.20905	1.11303	1.07749	1.17934	1.11131	1.0718	1.10888	1.13993	1.13944	1.10246	1.05112	1.08305	1.12518	1.10902	1.06701	1.05585	1.07792	1.09966	1.07812	1.05472	1.07425	1.09679	1.10587	1.0996	1.10005	1.08688	1.07058	1.07439	1.06506	1.06334	1.08522	1.09306	1.0894	1.08564	1.10619	1.10324	1.09442	1.11696	1.11491	1.10175	1.09431	1.08727
Wild	Parous	1.13256	1.15539	0.958615	0.979918	1.03202	1.06915	1.10319	1.03443	1.01363	1.10397	1.00649	0.959065	0.994318	0.982908	0.996672	1.00808	0.971088	0.999828	1.03961	1.02978	0.974646	0.954823	0.981007	1.02733	1.00287	0.974166	1.01508	1.02701	1.01391	0.995499	0.998584	0.991856	0.985335	1.00784	0.998235	0.982731	0.992066	1.02445	1.02839	1.00324	1.02221	1.02729	1.01608	1.0081	1.0168	1.02633	1.02229	1.00519
Wild	Parous	10	1.8251	1.0161	1.18209	1.16207	0.954821	0.908771	0.935832	0.952174	0.910574	0.933899	0.983475	1.01636	0.979674	0.983936	0.99582	0.941075	0.845814	0.859896	1.03193	0.970776	0.949291	1.0068	1.00469	0.965549	0.949837	0.999598	1.00802	0.974393	0.935286	0.957865	0.96161	0.939716	0.925379	0.953225	0.973	0.946899	0.974829	0.980699	0.947765	0.944684	0.963412	0.977867	0.955868	0.951104	0.958061	0.963557	0.954212
Wild	Parous	1.16903	1.21936	1.22553	0.830697	0.765707	0.868534	0.919038	0.770923	0.717427	0.881924	0.871987	0.808782	0.782648	0.794855	0.817836	0.845326	0.87432	0.844791	0.818034	0.824801	0.798071	0.81139	0.85368	0.835249	0.83815	0.845708	0.829092	0.839307	0.846577	0.835846	0.827617	0.839637	0.850592	0.818393	0.804252	0.813249	0.835729	0.838155	0.830459	0.825796	0.841996	0.839699	0.831169	0.84524	0.864877	0.863142	0.83636	0.842402
Wild	Parous	1.1882	1.1042	1.00451	1.21952	1.08732	0.857601	0.895748	0.84802	0.819129	0.896013	0.901841	0.880224	0.885423	0.998019	1.00491	0.937143	0.927712	0.879376	0.875928	0.93983	0.878992	0.886727	0.962263	0.934704	0.909396	0.917788	0.964795	0.970902	0.952407	0.934969	0.938619	0.943593	0.940695	0.927239	0.942111	0.949844	0.926697	0.953265	0.9667	0.947863	0.947364	0.947569	0.950772	0.963049	0.961134	0.954207	0.951486	0.948623
Wild	Parous	0.906951	1.0631	1.07975	0.913087	0.918979	1.00289	0.876565	0.925024	0.980545	0.875599	0.84624	0.872698	0.906734	0.840662	0.847176	0.921852	0.992815	0.952704	0.938892	1.00816	0.939991	0.915732	0.935121	0.883526	0.873359	0.89557	0.917542	0.920633	0.898722	0.868303	0.87197	0.888749	0.906234	0.912578	0.908198	0.899449	0.895017	0.912612	0.917811	0.904285	0.906961	0.902484	0.899036	0.912429	0.914272	0.906739	0.89886	0.905085
Wild	Parous	0.599887	0.58468	0.574061	0.543772	0.570693	0.611815	0.54353	0.552322	0.586525	0.578986	0.543918	0.54813	0.589091	0.590822	0.550329	0.525057	0.569799	0.569149	0.570522	0.601717	0.573982	0.553414	0.557407	0.572149	0.56348	0.55185	0.564312	0.582084	0.585896	0.571902	0.561541	0.565159	0.575586	0.575062	0.576355	0.573553	0.564009	0.568704	0.574654	0.575423	0.574491	0.572907	0.573261	0.577937	0.581383	0.581218	0.578526	0.582664
Wild	Parous	0.568651	0.615934	0.551806	0.558913	0.577949	0.600726	0.637118	0.656132	0.642811	0.603354	0.585966	0.577311	0.577964	0.618954	0.594755	0.560817	0.606558	0.622819	0.610455	0.595346	0.61529	0.616776	0.600847	0.613386	0.612208	0.60287	0.60272	0.627884	0.631409	0.604566	0.616644	0.633605	0.636784	0.615904	0.620666	0.630286	0.622974	0.626101	0.632735	0.636388	0.631649	0.62901	0.633832	0.647009	0.633265	0.623124	0.635653	0.639546
Wild	Parous	1.36809	1.29913	1.12508	1.03576	1.02692	1.03955	0.985138	0.929208	0.97099	1.16271	0.939731	0.954799	1.28654	1.08591	0.976436	0.987987	1.06753	1.02076	1.00124	1.07673	0.991782	0.977375	1.03135	0.99073	1.00575	1.04357	1.03433	1.02356	1.00312	0.981878	1.00439	1.01463	1.01463	1.03742	1.03093	1.01721	1.02232	1.03991	1.05651	1.05988	1.03789	1.03477	1.04296	1.03891	1.04619	1.05415	1.05521	1.06679
Wild	Parous	0.683459	0.808486	0.633011	0.624765	0.650773	0.659107	0.614551	0.634808	0.653952	0.611872	0.586242	0.617843	0.678057	0.624348	0.612802	0.646243	0.675792	0.628133	0.617201	0.685584	0.651483	0.629088	0.642555	0.655559	0.639896	0.627099	0.649953	0.66095	0.651609	0.633894	0.648585	0.644471	0.630285	0.643506	0.646905	0.644092	0.643802	0.641686	0.642285	0.646957	0.653045	0.659711	0.662828	0.6582	0.655061	0.654637	0.656175	0.657502
Wild	Parous	0.952241	0.986689	0.820631	0.937325	1.0456	1.03955	0.985138	0.934999	0.949063	1.04418	0.973565	0.94133	0.987083	1.00291	1.02615	1.03969	1.01735	1.02546	1.0355	1.02352	1.00512	1.01149	1.03359	1.02682	1.0094	1.004	1.02649	1.04568	1.05609	1.04923	0.997668	1.016	1.07374	1.0503	1.04283	1.03872	1.02416	1.05512	1.07183	1.06036	1.08669	1.08088	1.06561	1.08929	1.08307	1.06915	1.07068	1.08227
Wild	Parous	0.869168	1.06151	0.847728	0.816832	0.787471	0.76018	0.796537	0.804684	0.784726	0.763679	0.794761	0.81754	0.821186	0.878104	0.867538	0.834223	0.864741	0.813255	0.780521	0.815255	0.812075	0.851199	0.914231	0.868688	0.844275	0.843172	0.84593	0.862705	0.859783	0.83183	0.822546	0.834527	0.847584	0.827417	0.838531	0.850794	0.836357	0.852324	0.854936	0.83645	0.842394	0.836456	0.829315	0.844002	0.849765	0.843245	0.83283	0.847953
Lab	11	0.774485	0.752412	0.664124	0.67492	0.729375	0.757005	0.662521	0.694907	0.758607	0.736465	0.718882	0.731692	0.757817	0.719756	0.698485	0.704858	0.728662	0.707528	0.695295	0.721207	0.733787	0.713912	0.687009	0.708733	0.712008	0.700081	0.694885	0.709849	0.719095	0.712612	0.716392	0.726602	0.73027	0.709946	0.704964	0.712009	0.719376	0.711211	0.709988	0.718452	0.71113	0.709299	0.712846	0.714021	0.708589	0.707543	0.715892	0.716317
Lab	11	0.764447	0.786831	0.776332	0.783508	0.834748	0.872837	0.77552	0.7698	0.796675	0.798973	0.854767	0.884015	0.850006	0.791336	0.788809	0.817644	0.822345	0.798222	0.790064	0.815699	0.822884	0.820424	0.811601	0.794849	0.793376	0.803217	0.812908	0.812307	0.808193	0.807667	0.818349	0.823119	0.819807	0.815049	0.812406	0.810692	0.808071	0.803637	0.80531	0.810855	0.802433	0.801645	0.804978	0.800975	0.801304	0.803207	0.803223	0.801064
Lab	11	1.03578	1.04514	0.99582	0.971843	1.02298	1.09288	1.01571	1.06112	1.10322	1.02672	1.08848	1.11157	1.04807	1.04508	1.02142	0.991455	0.986798	0.984991	0.983491	0.984953	1.00201	1.01466	1.00696	0.969375	0.969337	0.988074	0.991494	0.994639	0.989747	0.978768	0.982635	0.996929	1.01062	1.00645	0.983386	0.969539	0.979048	0.966335	0.95649	0.958796	0.962143	0.97379	0.980339	0.963967	0.958969	0.961797	0.964887	0.964215
Lab	11	0.787526	0.755661	0.801241	0.770292	0.792926	0.840211	0.784394	0.786254	0.824369	0.855011	0.842709	0.801046	0.770035	0.823714	0.842463	0.822928	0.80894	0.796829	0.794957	0.804481	0.809692	0.808834	0.800771	0.784919	0.784843	0.792054	0.791362	0.778163	0.784478	0.812528	0.797926	0.793524	0.801473	0.798562	0.783974	0.77735	0.790411	0.797942	0.789309	0.773183	0.78251	0.788427	0.785342	0.777616	0.777745	0.781216	0.782216	0.777271
Lab	11	0.645076	0.636865	0.680281	0.642077	0.63291	0.654677	0.661152	0.647604	0.647593	0.679959	0.679313	0.680631	0.691166	0.678031	0.660485	0.652157	0.662098	0.664661	0.665015	0.666451	0.653516	0.654994	0.663251	0.640067	0.638307	0.650424	0.655604	0.645735	0.644037	0.656057	0.65103	0.649864	0.654868	0.658612	0.651175	0.642835	0.642591	0.64258	0.64301	0.644735	0.649872	0.650945	0.646784	0.639894	0.641655	0.645888	0.646319	0.642895
[truncated: 866 more rows]
[truncated: 2,103 more columns]
